# Supplementary material for: A triclinic polymorph of poly[[bis­[μ-1,2-bis­(pyridin-4-yl)ethene-κ2 N:N′]bis­(thio­cyanato-κN)cobalt(II)] 1,2-bis­(pyridin-4-yl)ethene monosolvate]
Source: Acta Crystallogr Sect E Struct Rep Online. 2012 May 5;68(Pt 6):m733–4. doi: 10.1107/S1600536812019009 (PMC3379076; doi:10.1107/S1600536812019009)
Supplement: Supplementary file 1 [file e-68-0m733-sup1.cif]

##############################################################################
#                                                                            #
# This CIF contains the data in a paper accepted for publication in          #
# Acta Crystallographica Section E. It conforms to the requirements of       #
# Notes for Authors for Acta Crystallographica Section E, and has been       #
# peer reviewed under the auspices of the IUCr Commission on Journals.       #
#                                                                            #
# Full details of the Crystallographic Information File format               #
# are given in the paper "The Crystallographic Information File (CIF):       #
# a New Standard Archive File for Crystallography" by S. R. Hall, F. H.      #
# Allen and I. D. Brown [Acta Cryst. (1991), A47, 655-685].                  #
#                                                                            #
# The current version of the core CIF dictionary is obtainable from          #
# ftp://ftp.iucr.org/pub/cif_core.dic.                                       #
#                                                                            #
# Software is freely available for graphical display of the structure(s)     #
# in this CIF. For information consult the CIF software page                 #
# http://www.iucr.org/resources/cif/software.                                #
#                                                                            #
# This file may be used for bona fide research purposes within the           #
# scientific community so long as proper attribution is given to the journal # 
# article from which it was obtained.                                        #
#                                                                            #
##############################################################################
data_I
_audit_creation_method     SHELXL-97
_chemical_name_systematic
;
Poly[[bis[\m-1,2-bis(pyridin-4-yl)ethene-
\k^2^<i>N</i>:<i>N</i>']bis(thiocyanato-\k<i>N</i>)cobalt(II)]
1,2-bis(pyridin-4-yl)ethene monosolvate]
;
_chemical_name_common     ?
_chemical_formula_moiety     'C26 H20 Co N6 S2, C12 H10 N2'
_chemical_formula_sum     'C38 H30 Co N8 S2'
_chemical_formula_iupac     '[Co (N C S)2 (C12 H10 N2)2], C12 H10 N2'
_chemical_formula_weight     721.75
_chemical_melting_point     ?
_symmetry_cell_setting     triclinic
_symmetry_space_group_name_H-M     'P -1'
_symmetry_space_group_name_Hall     '-P 1'
loop_
    _symmetry_equiv_pos_as_xyz
    'x, y, z'
    '-x, -y, -z'
_cell_length_a     13.7954(14)
_cell_length_b     13.8916(13)
_cell_length_c     27.848(2)
_cell_angle_alpha     99.892(10)
_cell_angle_beta     90.547(11)
_cell_angle_gamma     91.269(11)
_cell_volume     5255.7(8)
_cell_formula_units_Z     6
_cell_measurement_reflns_used     15899
_cell_measurement_theta_min     1.64
_cell_measurement_theta_max     24.05
_cell_measurement_temperature     170(2)
_exptl_crystal_description     block
_exptl_crystal_colour     orange
_exptl_crystal_size_max     0.3
_exptl_crystal_size_mid     0.2
_exptl_crystal_size_min     0.2
_exptl_crystal_density_diffrn     1.368
_exptl_crystal_density_meas     ?
_exptl_crystal_density_method     'not measured'
_exptl_crystal_F_000     2238
_exptl_absorpt_coefficient_mu     0.649
_exptl_absorpt_correction_type     none
_exptl_absorpt_process_details     ?
_exptl_absorpt_correction_T_min     ?
_exptl_absorpt_correction_T_max     ?
_exptl_special_details     ?
_diffrn_ambient_temperature     170(2)
_diffrn_radiation_type     MoK\a
_diffrn_radiation_wavelength     0.71073
_diffrn_radiation_source     'fine-focus sealed tube'
_diffrn_radiation_monochromator     graphite
_diffrn_measurement_device_type     'Stoe IPDS-1'
_diffrn_measurement_method     'phi scans'
_diffrn_detector_area_resol_mean     ?
_diffrn_reflns_number     15899
_diffrn_reflns_av_R_equivalents     0.0000
_diffrn_reflns_av_sigmaI/netI     0.0624
_diffrn_reflns_theta_min     1.64
_diffrn_reflns_theta_max     24.05
_diffrn_reflns_theta_full     24.05
_diffrn_measured_fraction_theta_max     0.958
_diffrn_measured_fraction_theta_full     0.958
_diffrn_reflns_limit_h_min     -15
_diffrn_reflns_limit_h_max     15
_diffrn_reflns_limit_k_min     -15
_diffrn_reflns_limit_k_max     15
_diffrn_reflns_limit_l_min     -30
_diffrn_reflns_limit_l_max     30
_diffrn_standards_number     0
_diffrn_standards_interval_count     ?
_diffrn_standards_interval_time     0
_diffrn_standards_decay_%     0
_refine_special_details
;
 Refinement of F^2^ against ALL reflections.  The weighted R-factor wR and
 goodness of fit S are based on F^2^, conventional R-factors R are based
 on F, with F set to zero for negative F^2^. The threshold expression of
 F^2^ > 2sigma(F^2^) is used only for calculating R-factors(gt) etc. and is
 not relevant to the choice of reflections for refinement.  R-factors based
 on F^2^ are statistically about twice as large as those based on F, and R-
 factors based on ALL data will be even larger.
;
_reflns_number_total     15899
_reflns_number_gt     11067
_reflns_threshold_expression     I>2\s(I)
_refine_ls_structure_factor_coef     Fsqd
_refine_ls_matrix_type     full
_refine_ls_R_factor_all     0.0804
_refine_ls_R_factor_gt     0.0541
_refine_ls_wR_factor_gt     0.1551
_refine_ls_wR_factor_ref     0.1660
_refine_ls_goodness_of_fit_ref     1.025
_refine_ls_restrained_S_all     1.025
_refine_ls_number_reflns     15899
_refine_ls_number_parameters     1326
_refine_ls_number_restraints     0
_refine_ls_hydrogen_treatment     constr
_refine_ls_weighting_scheme     calc
_refine_ls_weighting_details
                 'calc w=1/[\s^2^(Fo^2^)+(0.1032P)^2^] where P=(Fo^2^+2Fc^2^)/3'
_atom_sites_solution_hydrogens     geom
_atom_sites_solution_primary     direct
_atom_sites_solution_secondary     difmap
_refine_ls_shift/su_max     0.001
_refine_ls_shift/su_mean     0.000
_refine_diff_density_max     0.839
_refine_diff_density_min     -0.680
_refine_ls_extinction_method     'SHELXL97 (Sheldrick, 2008)'
_refine_ls_extinction_coef     0.0054(5)
_refine_ls_extinction_expression
                                  'Fc^*^=kFc[1+0.001xFc^2^\l^3^/sin(2\q)]^-1/4^'
loop_
    _atom_type_symbol
    _atom_type_description
    _atom_type_scat_dispersion_real
    _atom_type_scat_dispersion_imag
    _atom_type_scat_source
    'C' 'C' 0.0033 0.0016
                         'International Tables Vol C Tables 4.2.6.8 and 6.1.1.4'
    'H' 'H' 0.0000 0.0000
                         'International Tables Vol C Tables 4.2.6.8 and 6.1.1.4'
    'Co' 'Co' 0.3494 0.9721
                         'International Tables Vol C Tables 4.2.6.8 and 6.1.1.4'
    'N' 'N' 0.0061 0.0033
                         'International Tables Vol C Tables 4.2.6.8 and 6.1.1.4'
    'S' 'S' 0.1246 0.1234
                         'International Tables Vol C Tables 4.2.6.8 and 6.1.1.4'
_computing_data_collection     '<i>X-AREA</i> (Stoe & Cie, 2008)'
_computing_cell_refinement     '<i>X-AREA</i> (Stoe & Cie, 2008)'
_computing_data_reduction     '<i>X-RED32</i> (Stoe & Cie, 2008)'
_computing_structure_solution     'SHELXS97 (Sheldrick, 2008)'
_computing_structure_refinement     'SHELXL97 (Sheldrick, 2008)'
_computing_molecular_graphics
                          'XP (Sheldrick, 2008) and DIAMOND (Brandenburg, 2011)'
_computing_publication_material     'CIFTAB  (Sheldrick, 2008)'
loop_
    _atom_site_type_symbol
    _atom_site_label
    _atom_site_fract_x
    _atom_site_fract_y
    _atom_site_fract_z
    _atom_site_U_iso_or_equiv
    _atom_site_adp_type
    _atom_site_calc_flag
    _atom_site_refinement_flags
    _atom_site_occupancy
    _atom_site_symmetry_multiplicity
    _atom_site_disorder_assembly
    _atom_site_disorder_group
    Co Co1 0.10026(4) 0.52321(4) 0.24971(2) 0.01071(17) Uani d . 1 1 . .
    N N1 0.1118(3) 0.6860(3) 0.25417(14) 0.0120(8) Uani d . 1 1 . .
    C C1 0.0997(3) 0.7288(3) 0.21527(19) 0.0179(11) Uani d . 1 1 . .
    H H1 0.0913 0.6880 0.1844 0.021 Uiso calc R 1 1 . .
    C C2 0.0988(4) 0.8297(3) 0.21715(19) 0.0207(11) Uani d . 1 1 . .
    H H2 0.0879 0.8562 0.1884 0.025 Uiso calc R 1 1 . .
    C C3 0.1138(3) 0.8907(3) 0.26146(18) 0.0155(10) Uani d . 1 1 . .
    C C4 0.1286(4) 0.8463(3) 0.30218(19) 0.0218(11) Uani d . 1 1 . .
    H H4 0.1401 0.8854 0.3333 0.026 Uiso calc R 1 1 . .
    C C5 0.1265(3) 0.7457(3) 0.29740(18) 0.0179(11) Uani d . 1 1 . .
    H H5 0.1359 0.7173 0.3257 0.021 Uiso calc R 1 1 . .
    C C6 0.1144(4) 0.9989(3) 0.2683(2) 0.0236(12) Uani d . 1 1 . .
    H H6 0.1330 1.0338 0.2995 0.028 Uiso calc R 1 1 . .
    C C7 0.0915(4) 1.0499(3) 0.23507(19) 0.0207(11) Uani d . 1 1 . .
    H H7 0.0711 1.0145 0.2042 0.025 Uiso calc R 1 1 . .
    C C8 0.0941(3) 1.1579(3) 0.24068(19) 0.0173(11) Uani d . 1 1 . .
    C C9 0.1088(4) 1.2200(3) 0.28521(19) 0.0196(11) Uani d . 1 1 . .
    H H9 0.1190 1.1942 0.3143 0.024 Uiso calc R 1 1 . .
    C C10 0.1083(3) 1.3204(3) 0.28622(18) 0.0179(11) Uani d . 1 1 . .
    H H10 0.1178 1.3619 0.3168 0.022 Uiso calc R 1 1 . .
    C C11 0.0818(3) 1.3017(3) 0.20417(18) 0.0174(11) Uani d . 1 1 . .
    H H11 0.0723 1.3292 0.1755 0.021 Uiso calc R 1 1 . .
    C C12 0.0809(4) 1.2006(3) 0.19969(19) 0.0199(11) Uani d . 1 1 . .
    H H12 0.0714 1.1608 0.1686 0.024 Uiso calc R 1 1 . .
    N N2 0.0951(3) 1.3627(3) 0.24665(14) 0.0132(8) Uani d . 1 1 . .
    N N21 -0.0598(3) 0.5304(3) 0.25350(15) 0.0145(9) Uani d . 1 1 . .
    C C21 -0.1180(3) 0.4489(3) 0.24838(18) 0.0161(10) Uani d . 1 1 . .
    H H21 -0.0879 0.3874 0.2411 0.019 Uiso calc R 1 1 . .
    C C22 -0.2179(3) 0.4489(4) 0.2530(2) 0.0214(12) Uani d . 1 1 . .
    H H22 -0.2540 0.3890 0.2497 0.026 Uiso calc R 1 1 . .
    C C23 -0.2647(3) 0.5377(3) 0.26261(19) 0.0159(11) Uani d . 1 1 . .
    C C24 -0.2043(3) 0.6227(3) 0.26913(19) 0.0197(11) Uani d . 1 1 . .
    H H24 -0.2320 0.6854 0.2772 0.024 Uiso calc R 1 1 . .
    C C25 -0.1057(3) 0.6149(3) 0.26386(17) 0.0162(10) Uani d . 1 1 . .
    H H25 -0.0677 0.6736 0.2679 0.019 Uiso calc R 1 1 . .
    C C26 -0.3699(4) 0.5482(3) 0.26806(19) 0.0206(11) Uani d . 1 1 . .
    H H26 -0.3934 0.6047 0.2883 0.025 Uiso calc R 1 1 . .
    C C27 -0.4348(3) 0.4805(4) 0.2454(2) 0.0202(11) Uani d . 1 1 . .
    H H27 -0.4113 0.4219 0.2269 0.024 Uiso calc R 1 1 . .
    C C28 -0.5394(4) 0.4938(3) 0.24813(19) 0.0183(11) Uani d . 1 1 . .
    C C29 -0.5996(4) 0.4351(4) 0.2128(2) 0.0217(11) Uani d . 1 1 . .
    H H29 -0.5725 0.3874 0.1884 0.026 Uiso calc R 1 1 . .
    C C30 -0.6986(3) 0.4484(4) 0.2146(2) 0.0220(12) Uani d . 1 1 . .
    H H30 -0.7381 0.4097 0.1902 0.026 Uiso calc R 1 1 . .
    C C31 -0.6837(3) 0.5666(3) 0.28201(19) 0.0181(11) Uani d . 1 1 . .
    H H31 -0.7133 0.6126 0.3063 0.022 Uiso calc R 1 1 . .
    C C32 -0.5844(3) 0.5598(3) 0.2831(2) 0.0211(11) Uani d . 1 1 . .
    H H32 -0.5470 0.6003 0.3078 0.025 Uiso calc R 1 1 . .
    N N22 -0.7414(3) 0.5108(3) 0.24776(17) 0.0262(11) Uani d . 1 1 . .
    S S211 0.15370(12) 0.51234(11) 0.07889(6) 0.0344(4) Uani d . 1 1 . .
    C C211 0.1200(3) 0.5073(3) 0.1342(2) 0.0183(11) Uani d . 1 1 . .
    N N211 0.0969(3) 0.5049(3) 0.17461(16) 0.0176(9) Uani d . 1 1 . .
    S S221 0.18076(12) 0.54030(11) 0.41796(5) 0.0343(4) Uani d . 1 1 . .
    C C221 0.1363(3) 0.5428(3) 0.36419(19) 0.0152(10) Uani d . 1 1 . .
    N N221 0.1052(3) 0.5440(3) 0.32487(16) 0.0160(9) Uani d . 1 1 . .
    Co Co2 0.90452(4) 0.17932(4) 0.41476(2) 0.01004(17) Uani d . 1 1 . .
    N N41 0.9056(3) 0.0185(3) 0.41222(14) 0.0125(8) Uani d . 1 1 . .
    C C41 0.9135(4) -0.0417(3) 0.36949(19) 0.0196(11) Uani d . 1 1 . .
    H H41 0.9188 -0.0137 0.3408 0.024 Uiso calc R 1 1 . .
    C C42 0.9142(4) -0.1420(3) 0.36485(19) 0.0220(12) Uani d . 1 1 . .
    H H42 0.9204 -0.1811 0.3336 0.026 Uiso calc R 1 1 . .
    C C43 0.9059(3) -0.1863(3) 0.40576(18) 0.0155(10) Uani d . 1 1 . .
    C C44 0.8979(4) -0.1246(3) 0.45000(19) 0.0191(11) Uani d . 1 1 . .
    H H44 0.8931 -0.1509 0.4792 0.023 Uiso calc R 1 1 . .
    C C45 0.8968(4) -0.0246(3) 0.45181(19) 0.0191(11) Uani d . 1 1 . .
    H H45 0.8894 0.0159 0.4826 0.023 Uiso calc R 1 1 . .
    C C46 0.9080(4) -0.2937(3) 0.3996(2) 0.0218(11) Uani d . 1 1 . .
    H H46 0.9206 -0.3278 0.3678 0.026 Uiso calc R 1 1 . .
    C C47 0.8941(4) -0.3470(3) 0.43370(19) 0.0219(11) Uani d . 1 1 . .
    H H47 0.8831 -0.3131 0.4658 0.026 Uiso calc R 1 1 . .
    C C48 0.8939(3) -0.4531(3) 0.42685(18) 0.0166(11) Uani d . 1 1 . .
    C C49 0.8956(4) -0.5146(3) 0.38202(19) 0.0184(11) Uani d . 1 1 . .
    H H49 0.8963 -0.4876 0.3529 0.022 Uiso calc R 1 1 . .
    C C50 0.8964(3) -0.6153(3) 0.37934(18) 0.0172(11) Uani d . 1 1 . .
    H H50 0.8962 -0.6552 0.3480 0.021 Uiso calc R 1 1 . .
    C C51 0.8946(4) -0.6003(3) 0.46190(19) 0.0197(11) Uani d . 1 1 . .
    H H51 0.8944 -0.6294 0.4904 0.024 Uiso calc R 1 1 . .
    C C52 0.8923(4) -0.4995(3) 0.46770(18) 0.0215(11) Uani d . 1 1 . .
    H H52 0.8895 -0.4616 0.4995 0.026 Uiso calc R 1 1 . .
    N N42 0.8973(3) -0.6592(3) 0.41862(14) 0.0138(8) Uani d . 1 1 . .
    N N61 0.7475(3) 0.1700(3) 0.41465(16) 0.0138(9) Uani d . 1 1 . .
    C C61 0.6980(3) 0.1061(3) 0.38163(19) 0.0182(11) Uani d . 1 1 . .
    H H61 0.7340 0.0650 0.3577 0.022 Uiso calc R 1 1 . .
    C C62 0.5987(3) 0.0955(4) 0.3798(2) 0.0239(12) Uani d . 1 1 . .
    H H62 0.5681 0.0476 0.3556 0.029 Uiso calc R 1 1 . .
    C C63 0.5432(3) 0.1557(4) 0.4137(2) 0.0209(11) Uani d . 1 1 . .
    C C64 0.5928(3) 0.2229(4) 0.44899(19) 0.0219(11) Uani d . 1 1 . .
    H H64 0.5583 0.2645 0.4733 0.026 Uiso calc R 1 1 . .
    C C65 0.6929(3) 0.2279(3) 0.44797(19) 0.0186(11) Uani d . 1 1 . .
    H H65 0.7257 0.2745 0.4720 0.022 Uiso calc R 1 1 . .
    C C66 0.4368(4) 0.1433(4) 0.4108(2) 0.0238(12) Uani d . 1 1 . .
    H H66 0.4098 0.0842 0.3930 0.029 Uiso calc R 1 1 . .
    C C67 0.3763(4) 0.2119(4) 0.4321(2) 0.0245(12) Uani d . 1 1 . .
    H H67 0.4030 0.2693 0.4517 0.029 Uiso calc R 1 1 . .
    C C68 0.2702(4) 0.2011(4) 0.42626(19) 0.0212(12) Uani d . 1 1 . .
    C C69 0.2193(4) 0.1102(4) 0.4201(2) 0.0256(12) Uani d . 1 1 . .
    H H69 0.2538 0.0516 0.4196 0.031 Uiso calc R 1 1 . .
    C C70 0.1206(3) 0.1066(3) 0.41500(19) 0.0189(11) Uani d . 1 1 . .
    H H70 0.0887 0.0443 0.4101 0.023 Uiso calc R 1 1 . .
    C C71 0.1145(3) 0.2726(3) 0.42231(19) 0.0188(11) Uani d . 1 1 . .
    H H71 0.0787 0.3303 0.4225 0.023 Uiso calc R 1 1 . .
    C C72 0.2137(3) 0.2816(4) 0.4281(2) 0.0245(12) Uani d . 1 1 . .
    H H72 0.2437 0.3448 0.4334 0.029 Uiso calc R 1 1 . .
    N N62 0.0656(3) 0.1860(3) 0.41647(16) 0.0178(9) Uani d . 1 1 . .
    S S231 0.82516(10) 0.17983(10) 0.24772(5) 0.0283(3) Uani d . 1 1 . .
    C C231 0.8693(3) 0.1679(3) 0.30103(19) 0.0154(10) Uani d . 1 1 . .
    N N231 0.9001(3) 0.1602(3) 0.33914(16) 0.0169(9) Uani d . 1 1 . .
    S S241 0.81912(11) 0.16166(11) 0.57629(6) 0.0338(4) Uani d . 1 1 . .
    C C241 0.8690(3) 0.1861(3) 0.52692(19) 0.0170(11) Uani d . 1 1 . .
    N N241 0.9043(3) 0.2000(3) 0.49035(15) 0.0156(9) Uani d . 1 1 . .
    Co Co3 0.88767(4) 0.85152(4) 0.08589(2) 0.01137(17) Uani d . 1 1 . .
    N N81 1.0487(3) 0.8598(3) 0.09040(15) 0.0175(9) Uani d . 1 1 . .
    C C81 1.0964(3) 0.9469(3) 0.09791(19) 0.0186(11) Uani d . 1 1 . .
    H H81 1.0598 1.0045 0.0996 0.022 Uiso calc R 1 1 . .
    C C82 1.1958(4) 0.9568(4) 0.1032(2) 0.0250(12) Uani d . 1 1 . .
    H H82 1.2255 1.0201 0.1099 0.030 Uiso calc R 1 1 . .
    C C83 1.2534(3) 0.8730(4) 0.0988(2) 0.0199(11) Uani d . 1 1 . .
    C C84 1.2028(3) 0.7837(4) 0.09070(19) 0.0186(11) Uani d . 1 1 . .
    H H84 1.2373 0.7246 0.0883 0.022 Uiso calc R 1 1 . .
    C C85 1.1032(3) 0.7804(3) 0.08619(18) 0.0182(11) Uani d . 1 1 . .
    H H85 1.0713 0.7181 0.0797 0.022 Uiso calc R 1 1 . .
    C C86 1.3589(3) 0.8843(3) 0.1037(2) 0.0205(11) Uani d . 1 1 . .
    H H86 1.3852 0.9416 0.1235 0.025 Uiso calc R 1 1 . .
    C C87 1.4200(4) 0.8179(4) 0.0818(2) 0.0240(12) Uani d . 1 1 . .
    H H87 1.3924 0.7597 0.0634 0.029 Uiso calc R 1 1 . .
    C C88 1.5268(3) 0.8274(4) 0.0837(2) 0.0188(11) Uani d . 1 1 . .
    C C89 1.5807(3) 0.7675(3) 0.0509(2) 0.0216(12) Uani d . 1 1 . .
    H H89 1.5495 0.7195 0.0270 0.026 Uiso calc R 1 1 . .
    C C90 1.6808(3) 0.7766(3) 0.05236(19) 0.0203(11) Uani d . 1 1 . .
    H H90 1.7166 0.7328 0.0296 0.024 Uiso calc R 1 1 . .
    C C91 1.6758(3) 0.9026(3) 0.11739(19) 0.0194(11) Uani d . 1 1 . .
    H H91 1.7084 0.9490 0.1416 0.023 Uiso calc R 1 1 . .
    C C92 1.5760(3) 0.8987(4) 0.11799(19) 0.0206(11) Uani d . 1 1 . .
    H H92 1.5412 0.9430 0.1410 0.025 Uiso calc R 1 1 . .
    N N82 1.7306(3) 0.8451(3) 0.08478(15) 0.0148(9) Uani d . 1 1 . .
    N N101 0.8795(3) 1.0095(3) 0.08072(14) 0.0132(8) Uani d . 1 1 . .
    C C101 0.8808(4) 1.0387(3) 0.0373(2) 0.0231(12) Uani d . 1 1 . .
    H H101 0.8819 0.9904 0.0087 0.028 Uiso calc R 1 1 . .
    C C102 0.8807(4) 1.1355(4) 0.0324(2) 0.0284(13) Uani d . 1 1 . .
    H H102 0.8816 1.1523 0.0007 0.034 Uiso calc R 1 1 . .
    C C103 0.8791(3) 1.2093(3) 0.07311(19) 0.0184(11) Uani d . 1 1 . .
    C C104 0.8751(4) 1.1785(3) 0.11815(19) 0.0196(11) Uani d . 1 1 . .
    H H104 0.8717 1.2251 0.1473 0.024 Uiso calc R 1 1 . .
    C C105 0.8760(3) 1.0795(3) 0.12013(18) 0.0168(10) Uani d . 1 1 . .
    H H105 0.8742 1.0603 0.1513 0.020 Uiso calc R 1 1 . .
    C C106 0.8817(4) 1.3122(3) 0.0672(2) 0.0254(12) Uani d . 1 1 . .
    H H106 0.8925 1.3250 0.0353 0.030 Uiso calc R 1 1 . .
    C C107 0.8705(4) 1.3891(3) 0.1020(2) 0.0224(11) Uani d . 1 1 . .
    H H107 0.8592 1.3766 0.1339 0.027 Uiso calc R 1 1 . .
    C C108 0.8741(3) 1.4911(3) 0.09558(19) 0.0181(11) Uani d . 1 1 . .
    C C109 0.8907(4) 1.5237(3) 0.0520(2) 0.0234(12) Uani d . 1 1 . .
    H H109 0.8997 1.4776 0.0231 0.028 Uiso calc R 1 1 . .
    C C110 0.8943(4) 1.6224(4) 0.05031(19) 0.0216(11) Uani d . 1 1 . .
    H H110 0.9047 1.6420 0.0197 0.026 Uiso calc R 1 1 . .
    C C111 0.8670(4) 1.6611(3) 0.13199(19) 0.0213(11) Uani d . 1 1 . .
    H H111 0.8585 1.7086 0.1605 0.026 Uiso calc R 1 1 . .
    C C112 0.8614(4) 1.5637(3) 0.1361(2) 0.0242(12) Uani d . 1 1 . .
    H H112 0.8488 1.5458 0.1669 0.029 Uiso calc R 1 1 . .
    N N102 0.8839(3) 1.6922(3) 0.08957(15) 0.0144(9) Uani d . 1 1 . .
    S S251 0.83392(13) 0.78391(12) -0.08676(6) 0.0402(4) Uani d . 1 1 . .
    C C251 0.8672(4) 0.8014(3) -0.0298(2) 0.0184(11) Uani d . 1 1 . .
    N N251 0.8906(3) 0.8150(3) 0.01135(17) 0.0193(9) Uani d . 1 1 . .
    S S261 0.81790(12) 0.88533(11) 0.25419(5) 0.0355(4) Uani d . 1 1 . .
    C C261 0.8590(3) 0.8888(3) 0.20008(19) 0.0159(10) Uani d . 1 1 . .
    N N261 0.8880(3) 0.8892(3) 0.16113(16) 0.0166(9) Uani d . 1 1 . .
    N N121 0.4626(4) 0.0743(4) 0.2029(2) 0.0469(14) Uani d . 1 1 . .
    C C121 0.5444(5) 0.1086(5) 0.2258(2) 0.0438(17) Uani d . 1 1 . .
    H H121 0.6028 0.0772 0.2153 0.053 Uiso calc R 1 1 . .
    C C122 0.5505(4) 0.1869(4) 0.2639(2) 0.0317(14) Uani d . 1 1 . .
    H H122 0.6119 0.2095 0.2777 0.038 Uiso calc R 1 1 . .
    C C123 0.4659(4) 0.2328(4) 0.2822(2) 0.0292(13) Uani d . 1 1 . .
    C C124 0.3805(5) 0.1963(5) 0.2585(3) 0.0473(18) Uani d . 1 1 . .
    H H124 0.3205 0.2251 0.2685 0.057 Uiso calc R 1 1 . .
    C C125 0.3824(5) 0.1188(5) 0.2206(3) 0.0532(19) Uani d . 1 1 . .
    H H125 0.3222 0.0950 0.2059 0.064 Uiso calc R 1 1 . .
    C C126 0.4638(4) 0.3162(4) 0.3228(2) 0.0287(13) Uani d . 1 1 . .
    H H126 0.4023 0.3432 0.3309 0.034 Uiso calc R 1 1 . .
    C C127 0.5391(4) 0.3571(4) 0.3491(2) 0.0296(13) Uani d . 1 1 . .
    H H127 0.6009 0.3305 0.3408 0.035 Uiso calc R 1 1 . .
    C C128 0.5363(4) 0.4401(4) 0.3898(2) 0.0310(13) Uani d . 1 1 . .
    C C129 0.4512(4) 0.4870(4) 0.4055(2) 0.0291(13) Uani d . 1 1 . .
    H H129 0.3908 0.4656 0.3902 0.035 Uiso calc R 1 1 . .
    C C130 0.4557(4) 0.5650(4) 0.4436(2) 0.0378(15) Uani d . 1 1 . .
    H H130 0.3971 0.5972 0.4529 0.045 Uiso calc R 1 1 . .
    C C131 0.6171(5) 0.5531(5) 0.4530(3) 0.0484(18) Uani d . 1 1 . .
    H H131 0.6764 0.5754 0.4692 0.058 Uiso calc R 1 1 . .
    C C132 0.6201(4) 0.4757(4) 0.4149(2) 0.0395(15) Uani d . 1 1 . .
    H H132 0.6803 0.4465 0.4058 0.047 Uiso calc R 1 1 . .
    N N122 0.5362(4) 0.5986(4) 0.4685(2) 0.0426(13) Uani d . 1 1 . .
    N N141 0.5148(5) 0.4053(4) 0.0353(2) 0.0557(16) Uani d . 1 1 . .
    C C141 0.4331(5) 0.4408(5) 0.0584(3) 0.0479(18) Uani d . 1 1 . .
    H H141 0.3729 0.4098 0.0475 0.057 Uiso calc R 1 1 . .
    C C142 0.4319(5) 0.5180(5) 0.0962(2) 0.0415(16) Uani d . 1 1 . .
    H H142 0.3720 0.5399 0.1101 0.050 Uiso calc R 1 1 . .
    C C143 0.5180(4) 0.5642(4) 0.1142(2) 0.0324(14) Uani d . 1 1 . .
    C C144 0.6017(5) 0.5289(5) 0.0902(3) 0.0474(17) Uani d . 1 1 . .
    H H144 0.6628 0.5588 0.1002 0.057 Uiso calc R 1 1 . .
    C C145 0.5966(5) 0.4511(5) 0.0521(3) 0.058(2) Uani d . 1 1 . .
    H H145 0.6554 0.4291 0.0369 0.070 Uiso calc R 1 1 . .
    C C146 0.5247(4) 0.6472(4) 0.1545(2) 0.0344(14) Uani d . 1 1 . .
    H H146 0.5876 0.6745 0.1629 0.041 Uiso calc R 1 1 . .
    C C147 0.4519(4) 0.6879(4) 0.1802(2) 0.0302(13) Uani d . 1 1 . .
    H H147 0.3889 0.6609 0.1718 0.036 Uiso calc R 1 1 . .
    C C148 0.4596(4) 0.7711(4) 0.2206(2) 0.0318(14) Uani d . 1 1 . .
    C C149 0.3772(5) 0.8105(4) 0.2447(2) 0.0425(16) Uani d . 1 1 . .
    H H149 0.3149 0.7834 0.2347 0.051 Uiso calc R 1 1 . .
    C C150 0.3855(5) 0.8881(5) 0.2827(3) 0.058(2) Uani d . 1 1 . .
    H H150 0.3278 0.9122 0.2983 0.069 Uiso calc R 1 1 . .
    C C151 0.5490(5) 0.8926(5) 0.2753(3) 0.0464(18) Uani d . 1 1 . .
    H H151 0.6104 0.9210 0.2860 0.056 Uiso calc R 1 1 . .
    C C152 0.5480(5) 0.8170(5) 0.2377(3) 0.0417(16) Uani d . 1 1 . .
    H H152 0.6071 0.7949 0.2229 0.050 Uiso calc R 1 1 . .
    N N142 0.4695(4) 0.9316(4) 0.2990(2) 0.0459(14) Uani d . 1 1 . .
    N N161 0.5418(4) 0.7374(4) 0.3692(2) 0.0466(14) Uani d . 1 1 . .
    C C161 0.4587(5) 0.7713(5) 0.3900(3) 0.0468(17) Uani d . 1 1 . .
    H H161 0.3996 0.7400 0.3775 0.056 Uiso calc R 1 1 . .
    C C162 0.4540(4) 0.8481(4) 0.4279(2) 0.0367(15) Uani d . 1 1 . .
    H H162 0.3927 0.8681 0.4407 0.044 Uiso calc R 1 1 . .
    C C163 0.5371(4) 0.8967(4) 0.4479(2) 0.0286(13) Uani d . 1 1 . .
    C C164 0.6231(5) 0.8625(5) 0.4268(3) 0.0476(18) Uani d . 1 1 . .
    H H164 0.6831 0.8933 0.4384 0.057 Uiso calc R 1 1 . .
    C C165 0.6219(5) 0.7843(5) 0.3892(3) 0.057(2) Uani d . 1 1 . .
    H H165 0.6825 0.7617 0.3764 0.068 Uiso calc R 1 1 . .
    C C166 0.5390(4) 0.9801(4) 0.4884(2) 0.0297(13) Uani d . 1 1 . .
    H H166 0.6006 1.0080 0.4991 0.036 Uiso calc R 1 1 . .
    N N171 0.5214(4) 0.2624(4) 0.1331(2) 0.0447(14) Uani d . 1 1 . .
    C C171 0.4422(5) 0.2247(5) 0.1081(3) 0.0441(17) Uani d . 1 1 . .
    H H171 0.3821 0.2545 0.1169 0.053 Uiso calc R 1 1 . .
    C C172 0.4410(4) 0.1468(4) 0.0709(2) 0.0375(15) Uani d . 1 1 . .
    H H172 0.3812 0.1220 0.0560 0.045 Uiso calc R 1 1 . .
    C C173 0.5280(4) 0.1034(4) 0.0548(2) 0.0313(14) Uani d . 1 1 . .
    C C174 0.6106(5) 0.1431(5) 0.0799(3) 0.0467(18) Uani d . 1 1 . .
    H H174 0.6721 0.1170 0.0707 0.056 Uiso calc R 1 1 . .
    C C175 0.6042(5) 0.2210(5) 0.1183(3) 0.0502(19) Uani d . 1 1 . .
    H H175 0.6623 0.2459 0.1350 0.060 Uiso calc R 1 1 . .
    C C176 0.5358(4) 0.0209(4) 0.0139(2) 0.0324(13) Uani d . 1 1 . .
    H H176 0.5986 -0.0043 0.0072 0.039 Uiso calc R 1 1 . .
loop_
    _atom_site_aniso_label
    _atom_site_aniso_U_11
    _atom_site_aniso_U_22
    _atom_site_aniso_U_33
    _atom_site_aniso_U_12
    _atom_site_aniso_U_13
    _atom_site_aniso_U_23
    Co1 0.0127(3) 0.0085(3) 0.0109(4) -0.0014(2) 0.0004(2) 0.0019(2)
    N1 0.0120(19) 0.0076(18) 0.017(2) -0.0027(14) -0.0005(16) 0.0045(16)
    C1 0.026(3) 0.014(2) 0.014(3) -0.001(2) -0.002(2) 0.003(2)
    C2 0.032(3) 0.015(2) 0.017(3) 0.002(2) -0.003(2) 0.010(2)
    C3 0.026(3) 0.008(2) 0.014(3) -0.0035(19) -0.001(2) 0.0066(19)
    C4 0.036(3) 0.014(2) 0.016(3) -0.001(2) 0.000(2) 0.003(2)
    C5 0.026(3) 0.012(2) 0.016(3) -0.0013(19) 0.002(2) 0.005(2)
    C6 0.042(3) 0.010(2) 0.017(3) 0.000(2) -0.001(2) -0.002(2)
    C7 0.036(3) 0.005(2) 0.018(3) -0.002(2) -0.001(2) -0.003(2)
    C8 0.018(2) 0.014(2) 0.021(3) 0.0040(19) 0.006(2) 0.004(2)
    C9 0.031(3) 0.007(2) 0.023(3) 0.001(2) 0.002(2) 0.007(2)
    C10 0.028(3) 0.011(2) 0.014(3) -0.001(2) -0.002(2) 0.0008(19)
    C11 0.024(3) 0.011(2) 0.017(3) -0.0014(19) 0.001(2) 0.003(2)
    C12 0.033(3) 0.009(2) 0.015(3) -0.004(2) 0.000(2) -0.004(2)
    N2 0.0111(19) 0.0134(19) 0.016(2) 0.0003(15) 0.0010(16) 0.0044(17)
    N21 0.014(2) 0.014(2) 0.016(2) -0.0030(16) -0.0018(16) 0.0038(17)
    C21 0.018(2) 0.010(2) 0.019(3) 0.0040(19) -0.002(2) -0.0019(19)
    C22 0.019(3) 0.014(3) 0.032(3) -0.005(2) 0.001(2) 0.005(2)
    C23 0.019(3) 0.012(2) 0.017(3) -0.0066(19) -0.005(2) 0.006(2)
    C24 0.021(3) 0.011(2) 0.026(3) 0.0025(19) 0.001(2) -0.001(2)
    C25 0.019(3) 0.016(2) 0.011(3) -0.0051(19) 0.002(2) -0.0025(19)
    C26 0.022(3) 0.009(2) 0.028(3) 0.0033(19) 0.003(2) -0.006(2)
    C27 0.018(3) 0.016(2) 0.025(3) -0.001(2) 0.001(2) -0.001(2)
    C28 0.023(3) 0.014(2) 0.017(3) -0.009(2) 0.001(2) 0.003(2)
    C29 0.022(3) 0.017(2) 0.023(3) 0.001(2) 0.003(2) -0.007(2)
    C30 0.016(3) 0.019(3) 0.030(3) -0.002(2) 0.001(2) 0.001(2)
    C31 0.022(3) 0.008(2) 0.023(3) -0.0019(19) 0.003(2) -0.001(2)
    C32 0.018(3) 0.018(3) 0.025(3) -0.007(2) -0.001(2) -0.002(2)
    N22 0.010(2) 0.041(3) 0.024(3) 0.0029(19) 0.0029(18) -0.005(2)
    S211 0.0493(9) 0.0353(8) 0.0207(9) 0.0045(7) 0.0094(7) 0.0092(6)
    C211 0.020(3) 0.011(2) 0.024(3) 0.0006(19) -0.004(2) 0.002(2)
    N211 0.023(2) 0.014(2) 0.015(3) 0.0004(16) -0.0011(18) -0.0004(17)
    S221 0.0513(9) 0.0365(8) 0.0162(8) 0.0034(7) -0.0071(7) 0.0077(6)
    C221 0.019(2) 0.008(2) 0.020(3) 0.0010(18) 0.003(2) 0.0054(19)
    N221 0.021(2) 0.0109(19) 0.016(3) -0.0051(16) 0.0033(18) 0.0017(16)
    Co2 0.0119(3) 0.0073(3) 0.0106(4) -0.0013(2) 0.0008(2) 0.0007(2)
    N41 0.0119(19) 0.0128(19) 0.013(2) -0.0010(15) -0.0007(16) 0.0025(16)
    C41 0.028(3) 0.011(2) 0.021(3) 0.001(2) 0.000(2) 0.006(2)
    C42 0.043(3) 0.005(2) 0.016(3) 0.003(2) 0.000(2) -0.0029(19)
    C43 0.021(3) 0.013(2) 0.013(3) -0.0033(19) 0.001(2) 0.005(2)
    C44 0.032(3) 0.007(2) 0.019(3) -0.0035(19) 0.000(2) 0.005(2)
    C45 0.028(3) 0.015(2) 0.013(3) -0.002(2) 0.001(2) 0.000(2)
    C46 0.035(3) 0.012(2) 0.018(3) 0.001(2) 0.000(2) 0.000(2)
    C47 0.040(3) 0.010(2) 0.014(3) -0.002(2) 0.003(2) -0.002(2)
    C48 0.020(3) 0.009(2) 0.020(3) -0.0031(18) 0.003(2) 0.002(2)
    C49 0.028(3) 0.010(2) 0.018(3) -0.003(2) -0.001(2) 0.006(2)
    C50 0.025(3) 0.012(2) 0.013(3) -0.0025(19) 0.001(2) -0.0014(19)
    C51 0.029(3) 0.011(2) 0.019(3) -0.002(2) 0.000(2) 0.004(2)
    C52 0.042(3) 0.010(2) 0.011(3) -0.003(2) 0.003(2) -0.0032(19)
    N42 0.015(2) 0.0124(19) 0.013(2) -0.0021(15) 0.0025(16) -0.0018(16)
    N61 0.015(2) 0.0058(19) 0.020(2) 0.0043(15) -0.0032(17) 0.0006(16)
    C61 0.017(3) 0.013(2) 0.022(3) -0.0019(19) 0.002(2) -0.002(2)
    C62 0.016(3) 0.021(3) 0.030(3) -0.005(2) 0.002(2) -0.009(2)
    C63 0.015(3) 0.025(3) 0.024(3) -0.002(2) 0.000(2) 0.009(2)
    C64 0.016(3) 0.027(3) 0.021(3) 0.008(2) 0.004(2) -0.001(2)
    C65 0.018(3) 0.012(2) 0.023(3) -0.0051(19) -0.003(2) -0.002(2)
    C66 0.017(3) 0.023(3) 0.030(3) -0.002(2) -0.002(2) -0.001(2)
    C67 0.018(3) 0.023(3) 0.029(3) -0.005(2) -0.004(2) -0.004(2)
    C68 0.019(3) 0.028(3) 0.017(3) -0.001(2) 0.004(2) 0.005(2)
    C69 0.020(3) 0.027(3) 0.031(4) 0.004(2) 0.003(2) 0.008(2)
    C70 0.017(3) 0.017(2) 0.022(3) -0.006(2) 0.000(2) 0.004(2)
    C71 0.017(3) 0.018(2) 0.021(3) -0.001(2) -0.001(2) 0.003(2)
    C72 0.016(3) 0.018(3) 0.038(4) -0.003(2) -0.003(2) 0.002(2)
    N62 0.013(2) 0.023(2) 0.017(2) 0.0045(17) -0.0020(17) 0.0029(18)
    S231 0.0384(8) 0.0299(7) 0.0178(8) 0.0002(6) -0.0055(6) 0.0077(6)
    C231 0.018(2) 0.011(2) 0.016(3) -0.0028(18) 0.006(2) -0.0026(19)
    N231 0.022(2) 0.011(2) 0.017(3) -0.0034(16) 0.0010(19) 0.0025(17)
    S241 0.0427(9) 0.0401(9) 0.0215(9) -0.0036(7) 0.0094(6) 0.0130(6)
    C241 0.020(3) 0.014(2) 0.017(3) 0.0011(19) -0.004(2) 0.003(2)
    N241 0.024(2) 0.0084(19) 0.015(3) 0.0010(16) -0.0018(18) 0.0026(16)
    Co3 0.0125(3) 0.0090(3) 0.0128(4) -0.0003(2) 0.0007(2) 0.0023(2)
    N81 0.020(2) 0.018(2) 0.013(2) -0.0019(17) 0.0024(17) 0.0008(17)
    C81 0.018(3) 0.013(2) 0.025(3) 0.0009(19) -0.003(2) 0.002(2)
    C82 0.020(3) 0.022(3) 0.031(3) -0.007(2) 0.002(2) 0.000(2)
    C83 0.014(3) 0.022(3) 0.025(3) 0.000(2) 0.002(2) 0.009(2)
    C84 0.022(3) 0.015(2) 0.019(3) 0.004(2) 0.003(2) 0.004(2)
    C85 0.018(3) 0.017(3) 0.020(3) -0.002(2) -0.002(2) 0.005(2)
    C86 0.015(3) 0.017(2) 0.028(3) -0.003(2) 0.000(2) 0.000(2)
    C87 0.017(3) 0.023(3) 0.032(3) -0.007(2) 0.000(2) 0.006(2)
    C88 0.018(3) 0.017(3) 0.020(3) -0.001(2) -0.001(2) 0.000(2)
    C89 0.020(3) 0.016(2) 0.027(3) -0.008(2) -0.003(2) -0.002(2)
    C90 0.020(3) 0.015(2) 0.022(3) 0.003(2) 0.001(2) -0.008(2)
    C91 0.018(3) 0.015(2) 0.024(3) -0.003(2) -0.003(2) 0.000(2)
    C92 0.018(3) 0.020(3) 0.021(3) 0.002(2) 0.005(2) -0.005(2)
    N82 0.025(2) 0.0050(19) 0.013(2) 0.0008(16) -0.0027(17) -0.0011(16)
    N101 0.015(2) 0.0127(19) 0.013(2) -0.0002(15) 0.0016(16) 0.0073(17)
    C101 0.038(3) 0.012(2) 0.019(3) 0.002(2) 0.003(2) 0.002(2)
    C102 0.055(4) 0.014(3) 0.019(3) 0.002(2) 0.009(3) 0.008(2)
    C103 0.024(3) 0.012(2) 0.020(3) -0.0024(19) 0.004(2) 0.007(2)
    C104 0.026(3) 0.013(2) 0.019(3) 0.000(2) 0.001(2) 0.000(2)
    C105 0.024(3) 0.013(2) 0.013(3) -0.0021(19) 0.002(2) 0.002(2)
    C106 0.044(3) 0.012(3) 0.020(3) 0.002(2) 0.004(2) 0.004(2)
    C107 0.035(3) 0.016(3) 0.016(3) 0.003(2) 0.002(2) 0.002(2)
    C108 0.021(3) 0.011(2) 0.022(3) 0.0008(19) -0.005(2) 0.001(2)
    C109 0.034(3) 0.011(2) 0.023(3) 0.000(2) 0.003(2) 0.000(2)
    C110 0.028(3) 0.021(3) 0.017(3) 0.004(2) 0.004(2) 0.005(2)
    C111 0.032(3) 0.013(2) 0.018(3) 0.002(2) -0.002(2) 0.002(2)
    C112 0.044(3) 0.013(2) 0.017(3) -0.003(2) 0.000(2) 0.007(2)
    N102 0.013(2) 0.0136(19) 0.017(2) 0.0005(15) -0.0018(16) 0.0040(17)
    S251 0.0628(11) 0.0365(9) 0.0205(9) 0.0032(7) -0.0086(7) 0.0028(6)
    C251 0.025(3) 0.009(2) 0.022(3) 0.0019(19) 0.005(2) 0.004(2)
    N251 0.024(2) 0.016(2) 0.020(3) -0.0006(17) 0.0048(19) 0.0053(18)
    S261 0.0608(10) 0.0308(8) 0.0150(8) -0.0058(7) 0.0115(7) 0.0048(6)
    C261 0.021(3) 0.010(2) 0.016(3) -0.0002(19) -0.002(2) 0.0026(19)
    N261 0.021(2) 0.013(2) 0.016(3) -0.0014(16) -0.0009(18) 0.0032(17)
    N121 0.052(4) 0.040(3) 0.043(4) -0.006(3) 0.006(3) -0.006(3)
    C121 0.048(4) 0.042(4) 0.037(4) 0.007(3) 0.015(3) -0.007(3)
    C122 0.038(3) 0.023(3) 0.032(4) 0.001(2) 0.006(3) -0.001(3)
    C123 0.039(3) 0.022(3) 0.025(3) -0.001(2) 0.006(3) 0.001(2)
    C124 0.031(3) 0.050(4) 0.056(5) 0.001(3) 0.002(3) -0.007(3)
    C125 0.043(4) 0.046(4) 0.061(5) -0.007(3) -0.004(3) -0.018(4)
    C126 0.031(3) 0.026(3) 0.028(3) 0.001(2) 0.008(2) 0.001(2)
    C127 0.031(3) 0.026(3) 0.030(4) 0.001(2) 0.007(3) 0.002(2)
    C128 0.030(3) 0.026(3) 0.034(4) -0.007(2) 0.004(3) 0.000(3)
    C129 0.034(3) 0.028(3) 0.025(3) 0.000(2) -0.001(2) 0.002(2)
    C130 0.038(4) 0.029(3) 0.042(4) 0.006(3) 0.002(3) -0.004(3)
    C131 0.040(4) 0.045(4) 0.052(5) -0.006(3) -0.005(3) -0.011(3)
    C132 0.035(3) 0.038(3) 0.043(4) 0.008(3) 0.000(3) 0.001(3)
    N122 0.044(3) 0.035(3) 0.043(4) -0.002(2) 0.000(3) -0.010(2)
    N141 0.066(4) 0.046(3) 0.047(4) -0.010(3) -0.013(3) -0.013(3)
    C141 0.055(4) 0.038(4) 0.045(5) -0.017(3) -0.016(3) -0.006(3)
    C142 0.045(4) 0.037(3) 0.038(4) -0.010(3) -0.013(3) -0.003(3)
    C143 0.043(4) 0.022(3) 0.030(4) -0.001(2) -0.009(3) 0.002(3)
    C144 0.044(4) 0.045(4) 0.048(5) -0.004(3) -0.011(3) -0.007(3)
    C145 0.052(4) 0.046(4) 0.068(6) 0.003(3) -0.010(4) -0.014(4)
    C146 0.040(3) 0.028(3) 0.033(4) -0.013(3) -0.011(3) 0.002(3)
    C147 0.039(3) 0.019(3) 0.031(4) -0.007(2) -0.008(3) 0.002(2)
    C148 0.039(3) 0.027(3) 0.029(4) -0.010(2) -0.006(3) 0.007(3)
    C149 0.039(4) 0.038(4) 0.044(4) -0.011(3) -0.002(3) -0.011(3)
    C150 0.032(4) 0.061(5) 0.067(6) -0.011(3) 0.001(3) -0.025(4)
    C151 0.035(4) 0.041(4) 0.056(5) -0.009(3) -0.004(3) -0.010(3)
    C152 0.034(3) 0.049(4) 0.039(4) -0.005(3) 0.001(3) 0.000(3)
    N142 0.043(3) 0.042(3) 0.046(4) -0.011(2) 0.001(3) -0.008(3)
    N161 0.052(4) 0.043(3) 0.040(4) 0.000(3) -0.001(3) -0.004(3)
    C161 0.046(4) 0.039(4) 0.050(5) -0.009(3) -0.010(3) -0.005(3)
    C162 0.035(3) 0.033(3) 0.037(4) 0.000(3) -0.004(3) -0.006(3)
    C163 0.036(3) 0.019(3) 0.030(4) -0.001(2) -0.002(3) 0.005(2)
    C164 0.033(4) 0.045(4) 0.058(5) -0.003(3) -0.003(3) -0.009(3)
    C165 0.039(4) 0.052(4) 0.073(6) 0.006(3) 0.007(4) -0.006(4)
    C166 0.032(3) 0.023(3) 0.035(4) -0.004(2) -0.007(2) 0.005(2)
    N171 0.048(3) 0.036(3) 0.044(4) 0.004(2) 0.004(3) -0.010(3)
    C171 0.042(4) 0.037(4) 0.048(5) 0.011(3) 0.004(3) -0.009(3)
    C172 0.036(3) 0.034(3) 0.040(4) 0.003(3) 0.006(3) -0.001(3)
    C173 0.039(3) 0.019(3) 0.034(4) 0.001(2) 0.008(3) 0.000(2)
    C174 0.033(4) 0.049(4) 0.050(5) 0.005(3) 0.005(3) -0.019(3)
    C175 0.034(4) 0.036(4) 0.070(5) -0.002(3) 0.001(3) -0.019(3)
    C176 0.036(3) 0.025(3) 0.034(4) 0.005(2) 0.006(3) -0.001(3)
_geom_special_details
;
 All esds (except the esd in the dihedral angle between two l.s. planes)
 are estimated using the full covariance matrix.  The cell esds are taken
 into account individually in the estimation of esds in distances, angles
 and torsion angles; correlations between esds in cell parameters are only
 used when they are defined by crystal symmetry.  An approximate (isotropic)
 treatment of cell esds is used for estimating esds involving l.s. planes.
;
loop_
    _geom_bond_atom_site_label_1
    _geom_bond_atom_site_label_2
    _geom_bond_site_symmetry_2
    _geom_bond_distance
    _geom_bond_publ_flag
    Co1 N211 . 2.063(4) .
    Co1 N221 . 2.063(4) .
    Co1 N22 1_655 2.196(4) .
    Co1 N21 . 2.216(4) .
    Co1 N2 1_545 2.216(4) ?
    Co1 N1 . 2.245(3) .
    N1 C1 . 1.333(6) ?
    N1 C5 . 1.350(6) ?
    C1 C2 . 1.394(7) ?
    C1 H1 . 0.9500 ?
    C2 C3 . 1.383(7) ?
    C2 H2 . 0.9500 ?
    C3 C4 . 1.397(7) ?
    C3 C6 . 1.481(6) ?
    C4 C5 . 1.380(7) ?
    C4 H4 . 0.9500 ?
    C5 H5 . 0.9500 ?
    C6 C7 . 1.299(7) ?
    C6 H6 . 0.9500 ?
    C7 C8 . 1.481(6) ?
    C7 H7 . 0.9500 ?
    C8 C12 . 1.386(7) ?
    C8 C9 . 1.394(7) ?
    C9 C10 . 1.390(6) ?
    C9 H9 . 0.9500 ?
    C10 N2 . 1.348(6) ?
    C10 H10 . 0.9500 ?
    C11 N2 . 1.340(6) ?
    C11 C12 . 1.388(6) ?
    C11 H11 . 0.9500 ?
    C12 H12 . 0.9500 ?
    N2 Co1 1_565 2.216(4) ?
    N21 C25 . 1.335(6) ?
    N21 C21 . 1.359(6) ?
    C21 C22 . 1.386(7) ?
    C21 H21 . 0.9500 ?
    C22 C23 . 1.391(7) ?
    C22 H22 . 0.9500 ?
    C23 C24 . 1.415(7) ?
    C23 C26 . 1.469(7) ?
    C24 C25 . 1.374(7) ?
    C24 H24 . 0.9500 ?
    C25 H25 . 0.9500 ?
    C26 C27 . 1.353(7) ?
    C26 H26 . 0.9500 ?
    C27 C28 . 1.460(7) ?
    C27 H27 . 0.9500 ?
    C28 C32 . 1.379(7) ?
    C28 C29 . 1.415(7) ?
    C29 C30 . 1.383(7) ?
    C29 H29 . 0.9500 ?
    C30 N22 . 1.307(7) ?
    C30 H30 . 0.9500 ?
    C31 N22 . 1.360(7) ?
    C31 C32 . 1.375(7) ?
    C31 H31 . 0.9500 ?
    C32 H32 . 0.9500 ?
    N22 Co1 1_455 2.196(4) ?
    S211 C211 . 1.625(6) ?
    C211 N211 . 1.179(6) ?
    S221 C221 . 1.619(5) ?
    C221 N221 . 1.175(6) ?
    Co2 N241 . 2.075(4) .
    Co2 N231 . 2.077(4) .
    Co2 N61 . 2.167(4) .
    Co2 N62 1_655 2.222(4) .
    Co2 N41 . 2.223(4) .
    Co2 N42 1_565 2.231(4) .
    N41 C41 . 1.338(6) ?
    N41 C45 . 1.347(6) ?
    C41 C42 . 1.378(7) ?
    C41 H41 . 0.9500 ?
    C42 C43 . 1.389(7) ?
    C42 H42 . 0.9500 ?
    C43 C44 . 1.381(7) ?
    C43 C46 . 1.473(6) ?
    C44 C45 . 1.382(7) ?
    C44 H44 . 0.9500 ?
    C45 H45 . 0.9500 ?
    C46 C47 . 1.314(7) ?
    C46 H46 . 0.9500 ?
    C47 C48 . 1.454(6) ?
    C47 H47 . 0.9500 ?
    C48 C49 . 1.387(7) ?
    C48 C52 . 1.400(7) ?
    C49 C50 . 1.387(6) ?
    C49 H49 . 0.9500 ?
    C50 N42 . 1.342(6) ?
    C50 H50 . 0.9500 ?
    C51 N42 . 1.337(6) ?
    C51 C52 . 1.383(7) ?
    C51 H51 . 0.9500 ?
    C52 H52 . 0.9500 ?
    N42 Co2 1_545 2.231(4) ?
    N61 C61 . 1.334(6) ?
    N61 C65 . 1.363(6) ?
    C61 C62 . 1.374(7) ?
    C61 H61 . 0.9500 ?
    C62 C63 . 1.397(7) ?
    C62 H62 . 0.9500 ?
    C63 C64 . 1.395(8) ?
    C63 C66 . 1.473(7) ?
    C64 C65 . 1.382(7) ?
    C64 H64 . 0.9500 ?
    C65 H65 . 0.9500 ?
    C66 C67 . 1.344(7) ?
    C66 H66 . 0.9500 ?
    C67 C68 . 1.474(7) ?
    C67 H67 . 0.9500 ?
    C68 C72 . 1.370(7) ?
    C68 C69 . 1.414(7) ?
    C69 C70 . 1.368(7) ?
    C69 H69 . 0.9500 ?
    C70 N62 . 1.347(6) ?
    C70 H70 . 0.9500 ?
    C71 N62 . 1.351(6) ?
    C71 C72 . 1.376(7) ?
    C71 H71 . 0.9500 ?
    C72 H72 . 0.9500 ?
    N62 Co2 1_455 2.222(4) ?
    S231 C231 . 1.635(5) ?
    C231 N231 . 1.162(6) ?
    S241 C241 . 1.627(5) ?
    C241 N241 . 1.176(6) ?
    Co3 N251 . 2.051(5) .
    Co3 N261 . 2.071(4) .
    Co3 N82 1_455 2.167(4) .
    Co3 N81 . 2.223(4) .
    Co3 N101 . 2.228(4) .
    Co3 N102 1_545 2.233(4) .
    N81 C85 . 1.338(6) ?
    N81 C81 . 1.348(6) ?
    C81 C82 . 1.378(7) ?
    C81 H81 . 0.9500 ?
    C82 C83 . 1.413(7) ?
    C82 H82 . 0.9500 ?
    C83 C84 . 1.393(7) ?
    C83 C86 . 1.463(7) ?
    C84 C85 . 1.378(7) ?
    C84 H84 . 0.9500 ?
    C85 H85 . 0.9500 ?
    C86 C87 . 1.336(7) ?
    C86 H86 . 0.9500 ?
    C87 C88 . 1.475(7) ?
    C87 H87 . 0.9500 ?
    C88 C89 . 1.364(7) ?
    C88 C92 . 1.410(7) ?
    C89 C90 . 1.383(7) ?
    C89 H89 . 0.9500 ?
    C90 N82 . 1.363(6) ?
    C90 H90 . 0.9500 ?
    C91 N82 . 1.351(6) ?
    C91 C92 . 1.377(7) ?
    C91 H91 . 0.9500 ?
    C92 H92 . 0.9500 ?
    N82 Co3 1_655 2.167(4) ?
    N101 C105 . 1.338(6) ?
    N101 C101 . 1.339(6) ?
    C101 C102 . 1.376(7) ?
    C101 H101 . 0.9500 ?
    C102 C103 . 1.392(7) ?
    C102 H102 . 0.9500 ?
    C103 C104 . 1.394(7) ?
    C103 C106 . 1.466(7) ?
    C104 C105 . 1.385(7) ?
    C104 H104 . 0.9500 ?
    C105 H105 . 0.9500 ?
    C106 C107 . 1.325(7) ?
    C106 H106 . 0.9500 ?
    C107 C108 . 1.458(7) ?
    C107 H107 . 0.9500 ?
    C108 C109 . 1.385(7) ?
    C108 C112 . 1.393(7) ?
    C109 C110 . 1.380(7) ?
    C109 H109 . 0.9500 ?
    C110 N102 . 1.342(6) ?
    C110 H110 . 0.9500 ?
    C111 N102 . 1.346(6) ?
    C111 C112 . 1.378(7) ?
    C111 H111 . 0.9500 ?
    C112 H112 . 0.9500 ?
    N102 Co3 1_565 2.233(4) ?
    S251 C251 . 1.624(6) ?
    C251 N251 . 1.170(7) ?
    S261 C261 . 1.623(5) ?
    C261 N261 . 1.160(6) ?
    N121 C121 . 1.328(9) ?
    N121 C125 . 1.336(9) ?
    C121 C122 . 1.383(9) ?
    C121 H121 . 0.9500 ?
    C122 C123 . 1.400(8) ?
    C122 H122 . 0.9500 ?
    C123 C124 . 1.387(9) ?
    C123 C126 . 1.475(8) ?
    C124 C125 . 1.373(9) ?
    C124 H124 . 0.9500 ?
    C125 H125 . 0.9500 ?
    C126 C127 . 1.325(8) ?
    C126 H126 . 0.9500 ?
    C127 C128 . 1.473(8) ?
    C127 H127 . 0.9500 ?
    C128 C132 . 1.383(9) ?
    C128 C129 . 1.393(8) ?
    C129 C130 . 1.380(8) ?
    C129 H129 . 0.9500 ?
    C130 N122 . 1.334(8) ?
    C130 H130 . 0.9500 ?
    C131 N122 . 1.335(8) ?
    C131 C132 . 1.375(9) ?
    C131 H131 . 0.9500 ?
    C132 H132 . 0.9500 ?
    N141 C145 . 1.324(9) ?
    N141 C141 . 1.363(9) ?
    C141 C142 . 1.367(9) ?
    C141 H141 . 0.9500 ?
    C142 C143 . 1.386(8) ?
    C142 H142 . 0.9500 ?
    C143 C144 . 1.395(9) ?
    C143 C146 . 1.466(8) ?
    C144 C145 . 1.378(10) ?
    C144 H144 . 0.9500 ?
    C145 H145 . 0.9500 ?
    C146 C147 . 1.318(9) ?
    C146 H146 . 0.9500 ?
    C147 C148 . 1.470(8) ?
    C147 H147 . 0.9500 ?
    C148 C149 . 1.399(9) ?
    C148 C152 . 1.404(8) ?
    C149 C150 . 1.377(9) ?
    C149 H149 . 0.9500 ?
    C150 N142 . 1.334(8) ?
    C150 H150 . 0.9500 ?
    C151 C152 . 1.347(9) ?
    C151 N142 . 1.360(8) ?
    C151 H151 . 0.9500 ?
    C152 H152 . 0.9500 ?
    N161 C165 . 1.336(9) ?
    N161 C161 . 1.345(9) ?
    C161 C162 . 1.370(9) ?
    C161 H161 . 0.9500 ?
    C162 C163 . 1.380(8) ?
    C162 H162 . 0.9500 ?
    C163 C164 . 1.385(9) ?
    C163 C166 . 1.472(8) ?
    C164 C165 . 1.374(10) ?
    C164 H164 . 0.9500 ?
    C165 H165 . 0.9500 ?
    C166 C166 2_676 1.340(11) ?
    C166 H166 . 0.9500 ?
    N171 C175 . 1.327(8) ?
    N171 C171 . 1.338(8) ?
    C171 C172 . 1.362(9) ?
    C171 H171 . 0.9500 ?
    C172 C173 . 1.398(8) ?
    C172 H172 . 0.9500 ?
    C173 C174 . 1.384(9) ?
    C173 C176 . 1.476(8) ?
    C174 C175 . 1.391(9) ?
    C174 H174 . 0.9500 ?
    C175 H175 . 0.9500 ?
    C176 C176 2_655 1.311(12) ?
    C176 H176 . 0.9500 ?
loop_
    _geom_angle_atom_site_label_1
    _geom_angle_atom_site_label_2
    _geom_angle_atom_site_label_3
    _geom_angle_site_symmetry_1
    _geom_angle_site_symmetry_3
    _geom_angle
    _geom_angle_publ_flag
    N211 Co1 N221 . . 178.91(15) .
    N211 Co1 N22 . 1_655 89.41(17) ?
    N221 Co1 N22 . 1_655 90.09(17) ?
    N211 Co1 N21 . . 91.99(15) .
    N221 Co1 N21 . . 88.55(15) .
    N22 Co1 N21 1_655 . 177.48(16) ?
    N211 Co1 N2 . 1_545 90.75(15) ?
    N221 Co1 N2 . 1_545 90.18(14) ?
    N22 Co1 N2 1_655 1_545 86.22(16) ?
    N21 Co1 N2 . 1_545 91.67(14) ?
    N211 Co1 N1 . . 90.22(15) .
    N221 Co1 N1 . . 88.82(14) .
    N22 Co1 N1 1_655 . 91.59(16) ?
    N21 Co1 N1 . . 90.49(13) .
    N2 Co1 N1 1_545 . 177.59(14) ?
    C1 N1 C5 . . 116.7(4) ?
    C1 N1 Co1 . . 122.3(3) ?
    C5 N1 Co1 . . 120.9(3) ?
    N1 C1 C2 . . 124.0(5) ?
    N1 C1 H1 . . 118.0 ?
    C2 C1 H1 . . 118.0 ?
    C3 C2 C1 . . 119.2(4) ?
    C3 C2 H2 . . 120.4 ?
    C1 C2 H2 . . 120.4 ?
    C2 C3 C4 . . 117.0(4) ?
    C2 C3 C6 . . 124.4(4) ?
    C4 C3 C6 . . 118.6(4) ?
    C5 C4 C3 . . 120.2(5) ?
    C5 C4 H4 . . 119.9 ?
    C3 C4 H4 . . 119.9 ?
    N1 C5 C4 . . 122.8(4) ?
    N1 C5 H5 . . 118.6 ?
    C4 C5 H5 . . 118.6 ?
    C7 C6 C3 . . 125.3(5) ?
    C7 C6 H6 . . 117.4 ?
    C3 C6 H6 . . 117.4 ?
    C6 C7 C8 . . 126.2(5) ?
    C6 C7 H7 . . 116.9 ?
    C8 C7 H7 . . 116.9 ?
    C12 C8 C9 . . 117.5(4) ?
    C12 C8 C7 . . 118.9(5) ?
    C9 C8 C7 . . 123.7(4) ?
    C10 C9 C8 . . 118.6(5) ?
    C10 C9 H9 . . 120.7 ?
    C8 C9 H9 . . 120.7 ?
    N2 C10 C9 . . 124.4(5) ?
    N2 C10 H10 . . 117.8 ?
    C9 C10 H10 . . 117.8 ?
    N2 C11 C12 . . 123.6(4) ?
    N2 C11 H11 . . 118.2 ?
    C12 C11 H11 . . 118.2 ?
    C8 C12 C11 . . 119.8(5) ?
    C8 C12 H12 . . 120.1 ?
    C11 C12 H12 . . 120.1 ?
    C11 N2 C10 . . 116.0(4) ?
    C11 N2 Co1 . 1_565 120.9(3) ?
    C10 N2 Co1 . 1_565 123.0(3) ?
    C25 N21 C21 . . 115.1(4) ?
    C25 N21 Co1 . . 122.4(3) ?
    C21 N21 Co1 . . 122.4(3) ?
    N21 C21 C22 . . 124.9(4) ?
    N21 C21 H21 . . 117.5 ?
    C22 C21 H21 . . 117.5 ?
    C21 C22 C23 . . 119.1(4) ?
    C21 C22 H22 . . 120.4 ?
    C23 C22 H22 . . 120.4 ?
    C22 C23 C24 . . 116.2(4) ?
    C22 C23 C26 . . 124.7(4) ?
    C24 C23 C26 . . 119.0(4) ?
    C25 C24 C23 . . 120.1(4) ?
    C25 C24 H24 . . 119.9 ?
    C23 C24 H24 . . 119.9 ?
    N21 C25 C24 . . 124.5(4) ?
    N21 C25 H25 . . 117.8 ?
    C24 C25 H25 . . 117.8 ?
    C27 C26 C23 . . 122.6(4) ?
    C27 C26 H26 . . 118.7 ?
    C23 C26 H26 . . 118.7 ?
    C26 C27 C28 . . 122.7(5) ?
    C26 C27 H27 . . 118.7 ?
    C28 C27 H27 . . 118.7 ?
    C32 C28 C29 . . 117.1(5) ?
    C32 C28 C27 . . 124.6(5) ?
    C29 C28 C27 . . 118.3(4) ?
    C30 C29 C28 . . 118.7(5) ?
    C30 C29 H29 . . 120.6 ?
    C28 C29 H29 . . 120.6 ?
    N22 C30 C29 . . 124.2(5) ?
    N22 C30 H30 . . 117.9 ?
    C29 C30 H30 . . 117.9 ?
    N22 C31 C32 . . 123.1(5) ?
    N22 C31 H31 . . 118.4 ?
    C32 C31 H31 . . 118.4 ?
    C31 C32 C28 . . 119.6(5) ?
    C31 C32 H32 . . 120.2 ?
    C28 C32 H32 . . 120.2 ?
    C30 N22 C31 . . 117.1(4) ?
    C30 N22 Co1 . 1_455 121.9(4) ?
    C31 N22 Co1 . 1_455 120.9(3) ?
    N211 C211 S211 . . 178.7(5) ?
    C211 N211 Co1 . . 161.2(4) ?
    N221 C221 S221 . . 179.0(5) ?
    C221 N221 Co1 . . 158.5(4) ?
    N241 Co2 N231 . . 178.11(15) .
    N241 Co2 N61 . . 89.14(16) .
    N231 Co2 N61 . . 89.11(16) .
    N241 Co2 N62 . 1_655 89.70(16) ?
    N231 Co2 N62 . 1_655 92.07(16) ?
    N61 Co2 N62 . 1_655 178.36(15) ?
    N241 Co2 N41 . . 89.74(14) .
    N231 Co2 N41 . . 90.91(14) .
    N61 Co2 N41 . . 88.28(14) .
    N62 Co2 N41 1_655 . 90.57(14) ?
    N241 Co2 N42 . 1_565 89.30(14) ?
    N231 Co2 N42 . 1_565 89.98(14) ?
    N61 Co2 N42 . 1_565 89.52(14) ?
    N62 Co2 N42 1_655 1_565 91.62(14) ?
    N41 Co2 N42 . 1_565 177.61(14) ?
    C41 N41 C45 . . 116.1(4) ?
    C41 N41 Co2 . . 120.1(3) ?
    C45 N41 Co2 . . 123.8(3) ?
    N41 C41 C42 . . 123.6(5) ?
    N41 C41 H41 . . 118.2 ?
    C42 C41 H41 . . 118.2 ?
    C41 C42 C43 . . 120.3(5) ?
    C41 C42 H42 . . 119.9 ?
    C43 C42 H42 . . 119.9 ?
    C44 C43 C42 . . 116.5(4) ?
    C44 C43 C46 . . 124.7(4) ?
    C42 C43 C46 . . 118.9(4) ?
    C43 C44 C45 . . 120.1(5) ?
    C43 C44 H44 . . 120.0 ?
    C45 C44 H44 . . 120.0 ?
    N41 C45 C44 . . 123.5(5) ?
    N41 C45 H45 . . 118.2 ?
    C44 C45 H45 . . 118.2 ?
    C47 C46 C43 . . 126.5(5) ?
    C47 C46 H46 . . 116.8 ?
    C43 C46 H46 . . 116.8 ?
    C46 C47 C48 . . 125.9(5) ?
    C46 C47 H47 . . 117.0 ?
    C48 C47 H47 . . 117.0 ?
    C49 C48 C52 . . 115.7(4) ?
    C49 C48 C47 . . 124.9(4) ?
    C52 C48 C47 . . 119.4(4) ?
    C50 C49 C48 . . 120.6(4) ?
    C50 C49 H49 . . 119.7 ?
    C48 C49 H49 . . 119.7 ?
    N42 C50 C49 . . 123.5(5) ?
    N42 C50 H50 . . 118.2 ?
    C49 C50 H50 . . 118.2 ?
    N42 C51 C52 . . 123.9(5) ?
    N42 C51 H51 . . 118.0 ?
    C52 C51 H51 . . 118.0 ?
    C51 C52 C48 . . 120.1(5) ?
    C51 C52 H52 . . 119.9 ?
    C48 C52 H52 . . 119.9 ?
    C51 N42 C50 . . 116.1(4) ?
    C51 N42 Co2 . 1_545 120.1(3) ?
    C50 N42 Co2 . 1_545 123.8(3) ?
    C61 N61 C65 . . 115.7(4) ?
    C61 N61 Co2 . . 121.5(3) ?
    C65 N61 Co2 . . 122.8(3) ?
    N61 C61 C62 . . 124.6(5) ?
    N61 C61 H61 . . 117.7 ?
    C62 C61 H61 . . 117.7 ?
    C61 C62 C63 . . 119.4(5) ?
    C61 C62 H62 . . 120.3 ?
    C63 C62 H62 . . 120.3 ?
    C64 C63 C62 . . 117.4(4) ?
    C64 C63 C66 . . 124.2(5) ?
    C62 C63 C66 . . 118.4(5) ?
    C65 C64 C63 . . 118.9(5) ?
    C65 C64 H64 . . 120.5 ?
    C63 C64 H64 . . 120.5 ?
    N61 C65 C64 . . 124.0(5) ?
    N61 C65 H65 . . 118.0 ?
    C64 C65 H65 . . 118.0 ?
    C67 C66 C63 . . 123.0(5) ?
    C67 C66 H66 . . 118.5 ?
    C63 C66 H66 . . 118.5 ?
    C66 C67 C68 . . 122.4(5) ?
    C66 C67 H67 . . 118.8 ?
    C68 C67 H67 . . 118.8 ?
    C72 C68 C69 . . 115.5(5) ?
    C72 C68 C67 . . 120.7(5) ?
    C69 C68 C67 . . 123.7(5) ?
    C70 C69 C68 . . 120.0(5) ?
    C70 C69 H69 . . 120.0 ?
    C68 C69 H69 . . 120.0 ?
    N62 C70 C69 . . 124.1(4) ?
    N62 C70 H70 . . 118.0 ?
    C69 C70 H70 . . 118.0 ?
    N62 C71 C72 . . 123.3(4) ?
    N62 C71 H71 . . 118.3 ?
    C72 C71 H71 . . 118.3 ?
    C68 C72 C71 . . 121.4(5) ?
    C68 C72 H72 . . 119.3 ?
    C71 C72 H72 . . 119.3 ?
    C70 N62 C71 . . 115.6(4) ?
    C70 N62 Co2 . 1_455 123.3(3) ?
    C71 N62 Co2 . 1_455 121.0(3) ?
    N231 C231 S231 . . 179.3(5) ?
    C231 N231 Co2 . . 156.4(4) ?
    N241 C241 S241 . . 177.3(4) ?
    C241 N241 Co2 . . 150.4(4) ?
    N251 Co3 N261 . . 178.71(16) .
    N251 Co3 N82 . 1_455 91.05(16) ?
    N261 Co3 N82 . 1_455 90.21(16) ?
    N251 Co3 N81 . . 91.35(16) .
    N261 Co3 N81 . . 87.39(15) .
    N82 Co3 N81 1_455 . 177.60(16) ?
    N251 Co3 N101 . . 90.66(15) .
    N261 Co3 N101 . . 89.11(15) .
    N82 Co3 N101 1_455 . 88.05(14) ?
    N81 Co3 N101 . . 91.90(14) .
    N251 Co3 N102 . 1_545 88.42(15) ?
    N261 Co3 N102 . 1_545 91.90(15) ?
    N82 Co3 N102 1_455 1_545 87.70(14) ?
    N81 Co3 N102 . 1_545 92.39(14) ?
    N101 Co3 N102 . 1_545 175.64(14) ?
    C85 N81 C81 . . 116.5(4) ?
    C85 N81 Co3 . . 122.7(3) ?
    C81 N81 Co3 . . 120.8(3) ?
    N81 C81 C82 . . 123.4(4) ?
    N81 C81 H81 . . 118.3 ?
    C82 C81 H81 . . 118.3 ?
    C81 C82 C83 . . 120.1(4) ?
    C81 C82 H82 . . 119.9 ?
    C83 C82 H82 . . 119.9 ?
    C84 C83 C82 . . 115.6(4) ?
    C84 C83 C86 . . 124.6(4) ?
    C82 C83 C86 . . 119.7(4) ?
    C85 C84 C83 . . 120.4(4) ?
    C85 C84 H84 . . 119.8 ?
    C83 C84 H84 . . 119.8 ?
    N81 C85 C84 . . 123.9(4) ?
    N81 C85 H85 . . 118.1 ?
    C84 C85 H85 . . 118.1 ?
    C87 C86 C83 . . 123.3(5) ?
    C87 C86 H86 . . 118.3 ?
    C83 C86 H86 . . 118.3 ?
    C86 C87 C88 . . 125.6(5) ?
    C86 C87 H87 . . 117.2 ?
    C88 C87 H87 . . 117.2 ?
    C89 C88 C92 . . 118.1(4) ?
    C89 C88 C87 . . 119.9(5) ?
    C92 C88 C87 . . 122.0(5) ?
    C88 C89 C90 . . 120.1(5) ?
    C88 C89 H89 . . 120.0 ?
    C90 C89 H89 . . 120.0 ?
    N82 C90 C89 . . 123.4(4) ?
    N82 C90 H90 . . 118.3 ?
    C89 C90 H90 . . 118.3 ?
    N82 C91 C92 . . 124.5(5) ?
    N82 C91 H91 . . 117.8 ?
    C92 C91 H91 . . 117.8 ?
    C91 C92 C88 . . 118.4(5) ?
    C91 C92 H92 . . 120.8 ?
    C88 C92 H92 . . 120.8 ?
    C91 N82 C90 . . 115.5(4) ?
    C91 N82 Co3 . 1_655 123.4(3) ?
    C90 N82 Co3 . 1_655 120.9(3) ?
    C105 N101 C101 . . 116.7(4) ?
    C105 N101 Co3 . . 122.4(3) ?
    C101 N101 Co3 . . 120.8(3) ?
    N101 C101 C102 . . 123.0(5) ?
    N101 C101 H101 . . 118.5 ?
    C102 C101 H101 . . 118.5 ?
    C101 C102 C103 . . 120.9(5) ?
    C101 C102 H102 . . 119.6 ?
    C103 C102 H102 . . 119.6 ?
    C102 C103 C104 . . 116.0(4) ?
    C102 C103 C106 . . 120.2(5) ?
    C104 C103 C106 . . 123.8(5) ?
    C105 C104 C103 . . 119.6(5) ?
    C105 C104 H104 . . 120.2 ?
    C103 C104 H104 . . 120.2 ?
    N101 C105 C104 . . 123.8(5) ?
    N101 C105 H105 . . 118.1 ?
    C104 C105 H105 . . 118.1 ?
    C107 C106 C103 . . 126.7(5) ?
    C107 C106 H106 . . 116.7 ?
    C103 C106 H106 . . 116.7 ?
    C106 C107 C108 . . 126.0(5) ?
    C106 C107 H107 . . 117.0 ?
    C108 C107 H107 . . 117.0 ?
    C109 C108 C112 . . 115.7(4) ?
    C109 C108 C107 . . 125.4(5) ?
    C112 C108 C107 . . 118.9(5) ?
    C110 C109 C108 . . 120.6(5) ?
    C110 C109 H109 . . 119.7 ?
    C108 C109 H109 . . 119.7 ?
    N102 C110 C109 . . 123.5(5) ?
    N102 C110 H110 . . 118.2 ?
    C109 C110 H110 . . 118.2 ?
    N102 C111 C112 . . 123.0(5) ?
    N102 C111 H111 . . 118.5 ?
    C112 C111 H111 . . 118.5 ?
    C111 C112 C108 . . 120.9(5) ?
    C111 C112 H112 . . 119.6 ?
    C108 C112 H112 . . 119.6 ?
    C110 N102 C111 . . 116.3(4) ?
    C110 N102 Co3 . 1_565 123.0(3) ?
    C111 N102 Co3 . 1_565 120.7(3) ?
    N251 C251 S251 . . 179.2(5) ?
    C251 N251 Co3 . . 162.1(4) ?
    N261 C261 S261 . . 178.5(4) ?
    C261 N261 Co3 . . 155.5(4) ?
    C121 N121 C125 . . 115.0(6) ?
    N121 C121 C122 . . 124.6(6) ?
    N121 C121 H121 . . 117.7 ?
    C122 C121 H121 . . 117.7 ?
    C121 C122 C123 . . 119.7(6) ?
    C121 C122 H122 . . 120.1 ?
    C123 C122 H122 . . 120.1 ?
    C124 C123 C122 . . 115.5(6) ?
    C124 C123 C126 . . 120.2(5) ?
    C122 C123 C126 . . 124.3(5) ?
    C125 C124 C123 . . 120.1(6) ?
    C125 C124 H124 . . 119.9 ?
    C123 C124 H124 . . 119.9 ?
    N121 C125 C124 . . 124.9(6) ?
    N121 C125 H125 . . 117.5 ?
    C124 C125 H125 . . 117.5 ?
    C127 C126 C123 . . 126.6(5) ?
    C127 C126 H126 . . 116.7 ?
    C123 C126 H126 . . 116.7 ?
    C126 C127 C128 . . 126.2(5) ?
    C126 C127 H127 . . 116.9 ?
    C128 C127 H127 . . 116.9 ?
    C132 C128 C129 . . 116.0(6) ?
    C132 C128 C127 . . 120.8(5) ?
    C129 C128 C127 . . 123.2(5) ?
    C130 C129 C128 . . 119.2(6) ?
    C130 C129 H129 . . 120.4 ?
    C128 C129 H129 . . 120.4 ?
    N122 C130 C129 . . 125.1(6) ?
    N122 C130 H130 . . 117.5 ?
    C129 C130 H130 . . 117.5 ?
    N122 C131 C132 . . 124.1(6) ?
    N122 C131 H131 . . 118.0 ?
    C132 C131 H131 . . 118.0 ?
    C131 C132 C128 . . 120.6(6) ?
    C131 C132 H132 . . 119.7 ?
    C128 C132 H132 . . 119.7 ?
    C130 N122 C131 . . 115.0(5) ?
    C145 N141 C141 . . 115.2(6) ?
    N141 C141 C142 . . 124.5(6) ?
    N141 C141 H141 . . 117.8 ?
    C142 C141 H141 . . 117.8 ?
    C141 C142 C143 . . 120.0(7) ?
    C141 C142 H142 . . 120.0 ?
    C143 C142 H142 . . 120.0 ?
    C142 C143 C144 . . 115.7(6) ?
    C142 C143 C146 . . 124.3(6) ?
    C144 C143 C146 . . 120.0(5) ?
    C145 C144 C143 . . 120.8(6) ?
    C145 C144 H144 . . 119.6 ?
    C143 C144 H144 . . 119.6 ?
    N141 C145 C144 . . 123.9(7) ?
    N141 C145 H145 . . 118.0 ?
    C144 C145 H145 . . 118.0 ?
    C147 C146 C143 . . 126.4(5) ?
    C147 C146 H146 . . 116.8 ?
    C143 C146 H146 . . 116.8 ?
    C146 C147 C148 . . 125.8(5) ?
    C146 C147 H147 . . 117.1 ?
    C148 C147 H147 . . 117.1 ?
    C149 C148 C152 . . 115.2(6) ?
    C149 C148 C147 . . 121.2(5) ?
    C152 C148 C147 . . 123.5(6) ?
    C150 C149 C148 . . 120.7(6) ?
    C150 C149 H149 . . 119.7 ?
    C148 C149 H149 . . 119.7 ?
    N142 C150 C149 . . 124.1(6) ?
    N142 C150 H150 . . 118.0 ?
    C149 C150 H150 . . 118.0 ?
    C152 C151 N142 . . 125.5(6) ?
    C152 C151 H151 . . 117.2 ?
    N142 C151 H151 . . 117.2 ?
    C151 C152 C148 . . 119.9(6) ?
    C151 C152 H152 . . 120.1 ?
    C148 C152 H152 . . 120.1 ?
    C150 N142 C151 . . 114.6(6) ?
    C165 N161 C161 . . 114.5(6) ?
    N161 C161 C162 . . 124.2(6) ?
    N161 C161 H161 . . 117.9 ?
    C162 C161 H161 . . 117.9 ?
    C161 C162 C163 . . 120.9(6) ?
    C161 C162 H162 . . 119.6 ?
    C163 C162 H162 . . 119.6 ?
    C162 C163 C164 . . 115.5(6) ?
    C162 C163 C166 . . 124.6(5) ?
    C164 C163 C166 . . 119.9(5) ?
    C165 C164 C163 . . 120.1(6) ?
    C165 C164 H164 . . 119.9 ?
    C163 C164 H164 . . 119.9 ?
    N161 C165 C164 . . 124.9(6) ?
    N161 C165 H165 . . 117.6 ?
    C164 C165 H165 . . 117.6 ?
    C166 C166 C163 2_676 . 125.5(7) ?
    C166 C166 H166 2_676 . 117.3 ?
    C163 C166 H166 . . 117.3 ?
    C175 N171 C171 . . 115.5(6) ?
    N171 C171 C172 . . 125.0(6) ?
    N171 C171 H171 . . 117.5 ?
    C172 C171 H171 . . 117.5 ?
    C171 C172 C173 . . 119.9(6) ?
    C171 C172 H172 . . 120.1 ?
    C173 C172 H172 . . 120.1 ?
    C174 C173 C172 . . 115.5(6) ?
    C174 C173 C176 . . 119.9(5) ?
    C172 C173 C176 . . 124.5(6) ?
    C173 C174 C175 . . 120.5(6) ?
    C173 C174 H174 . . 119.8 ?
    C175 C174 H174 . . 119.8 ?
    N171 C175 C174 . . 123.6(6) ?
    N171 C175 H175 . . 118.2 ?
    C174 C175 H175 . . 118.2 ?
    C176 C176 C173 2_655 . 126.2(7) ?
    C176 C176 H176 2_655 . 116.9 ?
    C173 C176 H176 . . 116.9 ?
data_global
_journal_date_recd_electronic     2012-04-20
_journal_date_accepted     2012-04-27
_journal_name_full     'Acta Crystallographica, Section E'
_journal_year     2012
_journal_volume     68
_journal_issue      6
_journal_page_first     m733
_journal_page_last     m734
_journal_paper_category     QM
_journal_paper_doi     10.1107/S1600536812019009
_journal_coeditor_code     BT5886
_publ_contact_author
;
      Susanne W\"ohlert
      Institut f\"ur Anorganische Chemie
      Christian-Albrechts-Universit\"at Kiel
      Max-Eyth-Strasse 2
      D-24118 Kiel
      Germany
;
_publ_contact_author_email     swoehlert@ac.uni-kiel.de
_publ_contact_author_fax     '(+)431-880-1520'
_publ_contact_author_phone     '(+)431-880-5546'
_publ_section_title
;\
A triclinic polymorph of
poly[[bis[\m-1,2-bis(pyridin-4-yl)ethene-\k^2^<i>N</i>:<i>N</i>']\
bis(thiocyanato-\k<i>N</i>)cobalt(II)] 1,2-bis(pyridin-4-yl)ethene
monosolvate]
;
loop_
    _publ_author_name
    _publ_author_footnote
    _publ_author_address
    'W\"ohlert, Susanne' .
;
Institut f\"ur Anorganische Chemie
Christian-Albrechts-Universit\"at Kiel
Max-Eyth-Strasse 2
24118 Kiel
Germany
;
    'Je\&s, Inke' .
;
Institut f\"ur Anorganische Chemie
Christian-Albrechts-Universit\"at Kiel
Max-Eyth-Strasse 2
24118 Kiel
Germany
;
    'N\"ather, Christian' .
;
Institut f\"ur Anorganische Chemie
Christian-Albrechts-Universit\"at Kiel
Max-Eyth-Strasse 2
24118 Kiel
Germany
;
