# Supplementary material for: A triclinic polymorph of poly[[bis­[μ-1,2-bis­(pyridin-4-yl)ethene-κ2 N:N′]bis­(thio­cyanato-κN)cobalt(II)] 1,2-bis­(pyridin-4-yl)ethene monosolvate]
Source: Acta Crystallogr Sect E Struct Rep Online. 2012 May 5;68(Pt 6):m733–4. doi: 10.1107/S1600536812019009 (PMC3379076; doi:10.1107/S1600536812019009)
Supplement: Supplementary file 2 [file e-68-0m733-Isup2.hkl]

# 
# h,k,l, Fc-squared, Fo-squared, sigma(Fo-squared) and status flag 
# 
data_I
_shelx_title ' Co(tvp)2(NCS)2 tvp-Solvate at 170K in P-1 (sch64a)' 
_shelx_refln_list_code          4 
_shelx_F_calc_maximum      351.26 
_exptl_crystal_F_000      2238.00 
_reflns_d_resolution_high  0.8720 
 
loop_ 
 _symmetry_equiv_pos_as_xyz 
 'x, y, z' 
 '-x, -y, -z' 
 
_cell_length_a    13.7954 
_cell_length_b    13.8916 
_cell_length_c    27.8480 
_cell_angle_alpha  99.892 
_cell_angle_beta   90.547 
_cell_angle_gamma  91.269 
 
_shelx_F_squared_multiplier     1.000 
 
loop_ 
 _refln_index_h 
 _refln_index_k 
 _refln_index_l 
 _refln_F_squared_calc 
 _refln_F_squared_meas 
 _refln_F_squared_sigma 
 _refln_observed_status 
   5   0   0   123384.61   163950.34    553.50 o 
   6   0   0    60342.73    71272.56    313.87 o 
   7   0   0     1675.62     1608.55     89.38 o 
   8   0   0     7944.17     8021.43    111.91 o 
   9   0   0    31153.09    32171.66    182.08 o 
  10   0   0    17629.23    17818.75    151.06 o 
  11   0   0    16051.24    17657.28    150.01 o 
  12   0   0     2427.29     2487.94     96.67 o 
  13   0   0     1297.22     1288.31    102.62 o 
  14   0   0    16495.62    16820.71    142.69 o 
  15   0   0     1497.45     1751.75    122.22 o 
 -15   1   0      129.15      191.19    117.52 o 
 -14   1   0      101.09      120.34    103.25 o 
 -13   1   0      609.37      686.89    106.87 o 
 -12   1   0      240.93      255.37     71.21 o 
 -11   1   0       50.35       60.82     90.99 o 
 -10   1   0       12.44      233.23     89.80 o 
  -9   1   0      127.15      250.74     75.80 o 
  -8   1   0      422.27      425.28     75.03 o 
  -7   1   0      190.97      131.94     80.65 o 
  -6   1   0      189.92      206.01     79.95 o 
  -5   1   0      652.46      594.11     87.89 o 
  -4   1   0     1133.14      944.40     87.31 o 
  -3   1   0      206.59      214.99     88.38 o 
  -2   1   0      620.38      447.93     92.17 o 
  -1   1   0        7.47       -6.84     75.79 o 
   1   1   0       17.50       -0.35     75.21 o 
   2   1   0      517.99      294.83     72.79 o 
   3   1   0        6.40        6.72     84.62 o 
   4   1   0      166.84      139.76     63.81 o 
   5   1   0       62.80      117.05     72.38 o 
   6   1   0       23.62       72.01     54.10 o 
   7   1   0      195.70      219.91     56.83 o 
   8   1   0       87.58       60.71     73.44 o 
   9   1   0      103.80       63.54     73.08 o 
  10   1   0       99.02       29.70     80.15 o 
  11   1   0      254.53      294.64     90.31 o 
  12   1   0       11.91       52.09     70.12 o 
  13   1   0      637.49      659.90    102.63 o 
  14   1   0        2.76      -22.04     81.55 o 
  15   1   0       71.73      -30.76     95.47 o 
 -15   2   0      137.60      195.20    115.40 o 
 -14   2   0       23.86       38.54     97.94 o 
 -13   2   0      256.35      200.54    101.16 o 
 -12   2   0      181.92      199.82     70.02 o 
 -11   2   0       37.04       -1.89     89.45 o 
 -10   2   0      743.92      802.88     91.70 o 
  -9   2   0       49.11      104.78     71.31 o 
  -8   2   0        8.99      -19.68     73.30 o 
  -7   2   0       72.18      111.39     64.59 o 
  -6   2   0     1605.27     1526.12     75.55 o 
  -5   2   0      166.05      187.73     57.55 o 
  -4   2   0      109.23       49.28     74.16 o 
  -3   2   0       11.25       -3.18     70.95 o 
  -2   2   0       19.14       36.07     82.86 o 
  -1   2   0      206.12      103.54     86.06 o 
   0   2   0      143.32       83.20     70.45 o 
   1   2   0      214.37      169.18     85.95 o 
   2   2   0       20.38       23.69     65.65 o 
   3   2   0      176.90      150.63     69.83 o 
   4   2   0       21.80       49.27     57.52 o 
   5   2   0        7.50      -16.15     53.51 o 
   6   2   0      802.08      786.41     73.12 o 
   7   2   0      129.90      159.51     77.69 o 
   8   2   0      505.76      496.03     62.89 o 
   9   2   0       46.92       86.04     58.58 o 
  10   2   0      647.26      629.98     69.03 o 
  11   2   0       32.70       93.23     71.78 o 
  12   2   0      214.18      260.78     84.53 o 
  13   2   0       24.35       23.45    100.06 o 
  14   2   0        2.47      -39.60     79.67 o 
  15   2   0       51.57       26.99    115.27 o 
 -15   3   0     1144.63     1128.62     99.26 o 
 -14   3   0     2195.10     2162.66     88.19 o 
 -13   3   0      306.80      354.07     99.51 o 
 -12   3   0       23.36        3.42     83.44 o 
 -11   3   0     2672.49     2824.45    101.47 o 
 -10   3   0      700.46      752.29     92.52 o 
  -9   3   0      654.34      720.80     74.46 o 
  -8   3   0      519.57      588.18     62.89 o 
  -7   3   0     2235.15     2369.51     88.41 o 
  -6   3   0     4876.48     5205.82     96.55 o 
  -5   3   0     1782.62     1577.17     87.96 o 
  -4   3   0    35660.06    37320.62    249.29 o 
  -3   3   0    10676.67     9048.29    144.10 o 
  -2   3   0       79.95       31.60     89.01 o 
  -1   3   0     4464.94     4029.39    129.54 o 
   1   3   0     2460.01     3035.08    116.55 o 
   2   3   0      218.71      234.08     92.38 o 
   3   3   0     9871.38     8879.98    144.72 o 
   4   3   0    31018.56    32432.13    227.33 o 
   5   3   0      388.69      349.98     54.28 o 
   6   3   0     4746.86     4880.00     92.07 o 
   7   3   0      817.95      946.38     78.65 o 
   8   3   0       51.81      131.89     69.89 o 
   9   3   0       36.34       22.16     69.89 o 
  10   3   0     1363.03     1298.10     73.02 o 
  11   3   0     4201.84     4427.86     93.53 o 
  12   3   0      149.23       99.02     83.46 o 
  13   3   0      419.30      448.35     99.17 o 
  14   3   0     2456.27     2446.15     90.59 o 
  15   3   0     1132.06     1201.18     97.73 o 
 -15   4   0        8.06      -47.61    115.02 o 
 -14   4   0      617.58      697.57    100.97 o 
 -13   4   0     2688.51     2870.09     94.66 o 
 -12   4   0     1787.18     1901.93     91.24 o 
 -11   4   0        0.25       37.36     88.03 o 
 -10   4   0       24.64       37.60     88.27 o 
  -9   4   0     2952.51     2783.09     90.56 o 
  -8   4   0     2447.65     2373.69     86.13 o 
  -7   4   0       42.65      -23.69     74.61 o 
  -6   4   0     1107.84     1243.22     89.95 o 
  -5   4   0      123.44      122.26     77.34 o 
  -4   4   0     3008.56     3103.03    101.43 o 
  -3   4   0     2256.14     2147.94     83.80 o 
  -2   4   0    21771.48    19745.23    206.53 o 
  -1   4   0    12637.55    12330.07    169.42 o 
   0   4   0       20.21      -20.74     68.24 o 
   1   4   0    10870.43    10190.23    154.02 o 
   2   4   0    19215.82    19419.40    200.30 o 
   3   4   0     2188.75     2413.72    120.35 o 
   4   4   0      383.47      384.68     59.59 o 
   5   4   0       15.06      128.46     68.71 o 
   6   4   0       71.22      171.39     81.92 o 
   7   4   0      247.60      292.20     61.44 o 
   8   4   0     1048.12      995.59     66.26 o 
   9   4   0     1633.55     1549.24     86.31 o 
  10   4   0       51.20       25.34     86.16 o 
  11   4   0        0.16       45.14     84.26 o 
  12   4   0      161.14      117.29     89.94 o 
  13   4   0      468.38      574.33     99.42 o 
  14   4   0       83.15      100.42     81.80 o 
  15   4   0       71.55      109.49    112.91 o 
 -15   5   0       17.42      -33.47    113.85 o 
 -14   5   0      197.88      250.27    111.40 o 
 -13   5   0        7.37       92.28     96.87 o 
 -12   5   0       40.33      119.63     99.94 o 
 -11   5   0      701.34      615.89     89.20 o 
 -10   5   0      280.75      256.10     90.08 o 
  -9   5   0       52.17       42.55     73.78 o 
  -8   5   0      631.32      665.90     76.94 o 
  -7   5   0      578.11      480.52     77.29 o 
  -6   5   0     2460.04     2268.54     79.20 o 
  -5   5   0      165.31       58.24     83.36 o 
  -4   5   0        0.15      295.33     65.64 o 
  -3   5   0     1549.35     1751.72     93.69 o 
  -2   5   0     6659.81     5428.92    136.75 o 
  -1   5   0     1656.22     1511.80     83.95 o 
   0   5   0        1.04       -6.36     82.97 o 
   1   5   0     1968.24     1850.30     96.50 o 
   2   5   0     7644.31     7667.39    130.86 o 
   3   5   0     2217.31     2678.04     87.23 o 
   4   5   0        3.30       22.27     66.35 o 
   5   5   0      179.11      255.39     67.80 o 
   6   5   0     2293.39     2236.76     77.38 o 
   7   5   0     3203.34     3395.27     91.86 o 
   8   5   0     3058.71     2902.48     77.55 o 
   9   5   0     1014.21     1100.10     91.98 o 
  10   5   0     2294.18     2472.06     96.90 o 
  11   5   0     2920.94     2873.40     96.03 o 
  12   5   0     1540.00     1649.52     89.42 o 
  13   5   0      272.70      196.89     80.52 o 
  14   5   0      173.33      231.04     93.71 o 
 -14   6   0      858.22      831.81    118.81 o 
 -13   6   0      494.63      477.51     82.44 o 
 -12   6   0       11.72      149.44     99.94 o 
 -11   6   0     2465.35     2291.27     82.58 o 
 -10   6   0      264.73      249.84     72.63 o 
  -9   6   0     3842.44     3711.41    102.30 o 
  -8   6   0     2754.93     2821.98    102.25 o 
  -7   6   0      267.10      270.03     75.23 o 
  -6   6   0     7772.94     6731.81    119.45 o 
  -5   6   0    14073.86    12880.92    142.85 o 
  -4   6   0    17019.71    15637.00    163.70 o 
  -3   6   0    10015.73    10973.74    135.83 o 
  -2   6   0      795.52      751.92     62.37 o 
  -1   6   0    57198.59    68196.31    315.56 o 
   0   6   0    45559.79    61111.88    280.46 o 
   1   6   0    57561.82    75700.92    315.37 o 
   2   6   0     1110.67     1358.45     85.25 o 
   3   6   0     6827.13     8322.98    129.45 o 
   4   6   0    17364.74    18461.86    165.79 o 
   5   6   0    12928.26    12846.09    129.62 o 
   6   6   0    11252.24    11709.44    130.44 o 
   7   6   0      460.14      436.70     56.15 o 
   8   6   0      959.96      983.62     70.01 o 
   9   6   0     2094.40     2003.85     83.75 o 
  10   6   0     2460.30     2514.25     93.84 o 
  11   6   0     7962.99     7874.10    117.64 o 
  12   6   0      294.71      194.30     83.00 o 
  13   6   0     1488.88     1289.97    102.63 o 
  14   6   0     2434.66     2305.53    122.72 o 
 -14   7   0      526.49      476.57     83.50 o 
 -13   7   0     2723.99     2953.24    113.33 o 
 -12   7   0     4945.96     5066.65    102.79 o 
 -11   7   0      202.32      150.19    103.27 o 
 -10   7   0      103.44      250.83     84.75 o 
  -9   7   0     2870.64     2691.73    100.32 o 
  -8   7   0     1748.05     1600.51     97.19 o 
  -7   7   0       10.15      -44.78     68.94 o 
  -6   7   0      323.35      362.99     75.12 o 
  -5   7   0     1441.11     1603.24     73.07 o 
  -4   7   0     6560.18     6227.19    102.69 o 
  -3   7   0     1833.58     2010.34     90.69 o 
  -2   7   0    14817.14    14417.85    137.15 o 
  -1   7   0    12327.90    13600.54    142.02 o 
   0   7   0       10.44       25.10     79.79 o 
   1   7   0    12616.80    12739.13    138.81 o 
   2   7   0    14185.41    14338.18    148.36 o 
   3   7   0     2190.26     2202.95     89.93 o 
   4   7   0     2938.03     3849.23     97.54 o 
   5   7   0     1349.14     1541.70     83.21 o 
   6   7   0      637.29      619.53     75.41 o 
   7   7   0       76.55       74.37     78.26 o 
   8   7   0      409.91      413.61     76.07 o 
   9   7   0     1237.52     1252.67     92.47 o 
  10   7   0      181.72      360.49     82.99 o 
  11   7   0        8.33       29.23     98.76 o 
  12   7   0     1388.73     1316.06    103.21 o 
  13   7   0      237.28      373.83    116.71 o 
 -13   8   0       15.23        0.59     80.97 o 
 -12   8   0        0.47       25.10     98.17 o 
 -11   8   0      333.82      174.51    102.23 o 
 -10   8   0       19.68       54.45     82.03 o 
  -9   8   0        7.19      -16.15     87.09 o 
  -8   8   0      178.92      299.55     73.92 o 
  -7   8   0      889.12      831.51     79.56 o 
  -6   8   0      293.00      295.15     93.27 o 
  -5   8   0       59.08      102.54     72.25 o 
  -4   8   0      642.71      622.06     76.95 o 
  -3   8   0      452.07      618.05     77.15 o 
  -2   8   0      312.32      540.03     81.02 o 
  -1   8   0      144.52       74.15     74.86 o 
   0   8   0      187.73      236.04     61.78 o 
   1   8   0       78.78       37.48     74.61 o 
   2   8   0      333.11      298.27     75.84 o 
   3   8   0     1252.07     1046.47     78.23 o 
   4   8   0      221.86      165.19     73.57 o 
   5   8   0       88.55       94.53     70.96 o 
   6   8   0     1380.52     1316.09     84.84 o 
   7   8   0     4067.77     4114.69    106.37 o 
   8   8   0     2206.59     2334.20     83.28 o 
   9   8   0     1090.57     1050.84     89.02 o 
  10   8   0     1100.33     1027.98     87.83 o 
  11   8   0     1589.53     1555.10    103.95 o 
  12   8   0     1604.43     1677.21    103.23 o 
  13   8   0      406.77      513.52    116.85 o 
 -13   9   0      293.18      497.17    113.77 o 
 -12   9   0       42.60      203.07    116.21 o 
 -11   9   0      865.13      605.68    103.84 o 
 -10   9   0        6.33       42.07     99.94 o 
  -9   9   0     1526.13     1394.92     90.14 o 
  -8   9   0      597.59      553.15     88.83 o 
  -7   9   0        2.74       60.81     89.57 o 
  -6   9   0     1114.85     1064.46     97.31 o 
  -5   9   0     4763.73     4134.26    105.36 o 
  -4   9   0      283.57      299.63     88.79 o 
  -3   9   0     1713.31     1525.00     82.78 o 
  -2   9   0      640.11      599.84     75.76 o 
  -1   9   0    10596.48    10518.59    118.31 o 
   0   9   0      128.43      316.63     76.86 o 
   1   9   0     8923.44    10255.88    111.17 o 
   2   9   0      312.36      341.40     73.11 o 
   3   9   0      874.25      896.65     82.05 o 
   4   9   0       14.91      -12.49     91.45 o 
   5   9   0     2890.46     2711.64    108.53 o 
   6   9   0     2360.06     2519.34     99.17 o 
   7   9   0     1349.89     1367.84     93.08 o 
   8   9   0       13.59       81.67     67.29 o 
   9   9   0      300.83      316.69     95.03 o 
  10   9   0      457.61      610.88     83.85 o 
  11   9   0     2610.00     2697.65     94.03 o 
  12   9   0      952.10     1129.98    117.88 o 
 -12  10   0     1322.40     1415.39    120.06 o 
 -11  10   0       12.25       23.45    107.95 o 
 -10  10   0      293.66      414.07     99.27 o 
  -9  10   0      192.17      217.85     99.97 o 
  -8  10   0       62.91      -44.79     78.03 o 
  -7  10   0      707.48      813.05     64.89 o 
  -6  10   0      745.13      697.62     78.12 o 
  -5  10   0     2343.16     2458.67    100.47 o 
  -4  10   0     1035.94      917.90     91.51 o 
  -3  10   0     2488.15     3372.55    105.61 o 
  -2  10   0    10552.98    10649.04    131.01 o 
  -1  10   0     8192.62     9268.44    123.17 o 
   0  10   0      157.74      275.62     90.07 o 
   1  10   0     6657.77     7188.58    116.60 o 
   2  10   0    10147.31    10464.96    130.42 o 
   3  10   0     4375.69     3928.32    109.06 o 
   4  10   0        0.72      -74.36     89.21 o 
   5  10   0     1215.06     1026.75     85.03 o 
   6  10   0     1175.53     1031.32     77.46 o 
   7  10   0     1042.49     1228.16     87.95 o 
   8  10   0      160.55       59.18     83.81 o 
   9  10   0      518.27      389.68     99.66 o 
  10  10   0        9.58       92.16     80.14 o 
  11  10   0        2.79        7.78    116.32 o 
 -11  11   0       54.39        4.48    115.38 o 
 -10  11   0        0.27       98.05    108.54 o 
  -9  11   0       79.02      179.74     98.30 o 
  -8  11   0       12.97       16.74     99.82 o 
  -7  11   0      578.52      696.53    103.68 o 
  -6  11   0      812.43      718.99     74.34 o 
  -5  11   0       54.00       38.66     84.62 o 
  -4  11   0      705.77      675.62     91.92 o 
  -3  11   0     1260.03     1062.96     92.24 o 
  -2  11   0      243.66      319.98     91.85 o 
  -1  11   0      193.26       99.38     77.81 o 
   0  11   0      755.93      772.13     93.58 o 
   1  11   0      123.22      -34.42     77.68 o 
   2  11   0       92.21        0.35     89.11 o 
   3  11   0      409.65      511.12     92.11 o 
   4  11   0      386.43      482.08     90.10 o 
   5  11   0       27.01      114.79     84.15 o 
   6  11   0     1292.72     1247.37     77.58 o 
   7  11   0     3365.49     3574.75    111.46 o 
   8  11   0      201.33      140.64     81.11 o 
   9  11   0       12.25        4.12     96.64 o 
  10  11   0     1031.88     1086.92    118.25 o 
 -10  12   0      119.33      164.31    113.98 o 
  -9  12   0      321.00      318.93    117.08 o 
  -8  12   0      312.59      281.08    101.04 o 
  -7  12   0      494.34      447.21    100.72 o 
  -6  12   0      177.44       81.69    100.44 o 
  -5  12   0     1213.55     1376.47     87.96 o 
  -4  12   0       30.62      -83.68     83.68 o 
  -3  12   0      329.20      468.35     83.60 o 
  -2  12   0     1053.33      883.15     75.55 o 
  -1  12   0      185.62      151.01     72.03 o 
   0  12   0      486.51      591.02     87.87 o 
   1  12   0      381.79      620.99     87.62 o 
   2  12   0      562.48      633.90     72.66 o 
   3  12   0      159.88       87.23     83.81 o 
   4  12   0      574.87      604.64    101.68 o 
   5  12   0      381.99      409.89    104.12 o 
   6  12   0       15.62      -23.69     98.64 o 
   7  12   0      229.71      294.96     97.38 o 
   8  12   0        0.48        3.65     80.26 o 
   9  12   0       35.03       26.05    114.20 o 
  -9  13   0      949.62      922.62     97.70 o 
  -8  13   0      715.13      768.89    116.90 o 
  -7  13   0     3826.07     3696.21    101.41 o 
  -6  13   0      443.45      507.43     84.55 o 
  -5  13   0      546.05      382.73    102.02 o 
  -4  13   0      725.85      807.32    102.76 o 
  -3  13   0     3297.92     3306.25    113.58 o 
  -2  13   0     6652.11     6260.81    124.27 o 
  -1  13   0     4903.04     5038.55    116.12 o 
   0  13   0      217.22      202.06    100.32 o 
   1  13   0     5615.03     5663.60    117.90 o 
   2  13   0     6435.52     5934.67    122.44 o 
   3  13   0     3065.26     3156.99    112.70 o 
   4  13   0      152.43       86.76     82.04 o 
   5  13   0     1244.33     1051.33    104.48 o 
   6  13   0     1510.79     1289.29     86.33 o 
   7  13   0     1759.92     1757.22    123.45 o 
   8  13   0      280.40      142.89    115.77 o 
  -7  14   0      145.76      122.23    115.87 o 
  -6  14   0       43.24       88.28     93.93 o 
  -5  14   0       97.43      210.16    116.33 o 
  -4  14   0     1141.39     1074.15    102.10 o 
  -3  14   0     1344.15      976.47    102.72 o 
  -2  14   0      133.07      138.97     98.54 o 
  -1  14   0      553.16      440.64    104.62 o 
   0  14   0     1474.03     1518.04    102.98 o 
   1  14   0     1181.71     1224.05    104.71 o 
   2  14   0      102.23      165.96     97.12 o 
   3  14   0       23.48      130.35     82.85 o 
   4  14   0       42.43       58.69    115.03 o 
   5  14   0      205.53      241.66    115.76 o 
   6  14   0      618.52      625.71     96.72 o 
  -4  15   0       60.09      -38.78     94.52 o 
  -3  15   0      244.26      198.29    115.41 o 
  -2  15   0       81.23       62.47    115.51 o 
  -1  15   0     1248.54      980.16     97.74 o 
   0  15   0      946.14      830.38    118.12 o 
   1  15   0      567.51      513.16     96.48 o 
   2  15   0      134.72      108.44    115.04 o 
   3  15   0       41.66       62.70    114.91 o 
  -4 -15   1      140.29      150.76    114.10 o 
  -3 -15   1      132.91      246.94    114.81 o 
  -2 -15   1      706.37      726.06    117.61 o 
  -1 -15   1      377.52      361.99    118.74 o 
   0 -15   1      144.61      150.41    117.64 o 
   1 -15   1      886.29      901.23     98.76 o 
   2 -15   1      722.19      784.24    117.97 o 
   3 -15   1       39.58      -14.26    114.68 o 
   4 -15   1       44.45        8.72     92.87 o 
   5 -15   1      944.30      975.59     84.72 o 
  -6 -14   1      235.90      127.91    117.65 o 
  -5 -14   1     1443.78     1054.71    107.57 o 
  -4 -14   1     1978.48     1523.96    106.24 o 
  -3 -14   1      971.41      969.58    101.61 o 
  -2 -14   1       35.35      -98.41     98.41 o 
  -1 -14   1     5143.92     5602.30    120.73 o 
   0 -14   1     5369.21     5964.30    118.76 o 
   1 -14   1     6642.00     6667.27    109.81 o 
   2 -14   1        3.23       62.58     98.41 o 
   3 -14   1      762.97      605.58    101.11 o 
   4 -14   1     1197.01     1173.04    102.47 o 
   5 -14   1     2434.13     2230.92    120.85 o 
   6 -14   1     1184.58     1144.03    118.63 o 
   7 -14   1      209.76      164.68    116.00 o 
  -8 -13   1      127.39      129.66    115.28 o 
  -7 -13   1     5304.43     4423.13    115.97 o 
  -6 -13   1     4336.33     3903.13    113.23 o 
  -5 -13   1      362.61      195.97    103.64 o 
  -4 -13   1     4648.90     4480.60    118.65 o 
  -3 -13   1       52.50      497.61     85.57 o 
  -2 -13   1      154.42      796.03    104.32 o 
  -1 -13   1      338.93      742.96    104.12 o 
   0 -13   1      317.57      292.41    101.28 o 
   1 -13   1      943.89     1039.65    105.16 o 
   2 -13   1       65.01      116.21    102.89 o 
   3 -13   1        0.00      -72.95     72.95 o 
   4 -13   1     2255.89     2728.72    116.12 o 
   5 -13   1     1046.70      948.14    105.99 o 
   6 -13   1      332.82      293.94     84.89 o 
   7 -13   1     6287.03     5848.22    121.25 o 
   8 -13   1       58.17       78.02    116.45 o 
   9 -13   1       13.04       80.61    114.44 o 
  -9 -12   1      271.56      279.06    114.48 o 
  -8 -12   1      266.86      196.29     98.44 o 
  -7 -12   1        0.62        6.60     96.87 o 
  -6 -12   1      461.98      410.40     82.91 o 
  -5 -12   1      698.51      665.86    103.94 o 
  -4 -12   1      858.14      871.61     97.36 o 
  -3 -12   1      527.09      582.08     83.98 o 
  -2 -12   1      302.78      410.91     84.54 o 
  -1 -12   1     1440.06     1485.11     90.72 o 
   0 -12   1     1393.25     1535.80     91.19 o 
   1 -12   1     1665.48     1737.14     92.77 o 
   2 -12   1      308.67      178.87     85.96 o 
   3 -12   1       18.40        3.65     83.44 o 
   4 -12   1        9.26      -77.43     84.50 o 
   5 -12   1     1093.28     1039.78    104.83 o 
   6 -12   1      494.12      439.44    100.96 o 
   7 -12   1      203.12      202.41     82.17 o 
   8 -12   1      299.72       85.24    101.98 o 
   9 -12   1        5.30       18.62     95.11 o 
  10 -12   1      224.19      269.02    114.35 o 
 -11 -11   1      405.55      343.25     81.12 o 
 -10 -11   1      401.01      347.50    116.50 o 
  -9 -11   1      366.03      226.86     81.36 o 
  -8 -11   1      137.71      289.50     97.60 o 
  -7 -11   1       10.97      -98.88     98.88 o 
  -6 -11   1      453.32      431.88     84.80 o 
  -5 -11   1      562.73      573.16     89.06 o 
  -4 -11   1     3266.41     2960.89    105.10 o 
  -3 -11   1     2427.71     2622.18     90.65 o 
  -2 -11   1      399.02      397.43     75.12 o 
  -1 -11   1     8713.96     9086.68    126.00 o 
   0 -11   1    14577.62    16297.84    140.21 o 
   1 -11   1    10430.24    10725.00    118.93 o 
   2 -11   1      194.41      273.63     91.48 o 
   3 -11   1     2174.94     2297.51    101.14 o 
   4 -11   1     2647.17     3048.83    103.82 o 
   5 -11   1     1650.26     1614.69     92.53 o 
   6 -11   1     2273.77     2322.87     93.20 o 
   7 -11   1      957.68     1066.12    104.33 o 
   8 -11   1      114.36      219.12     99.95 o 
   9 -11   1     1293.43     1248.70    104.96 o 
  10 -11   1     2253.97     2225.80    112.90 o 
  11 -11   1     2254.96     2335.12    123.52 o 
 -11 -10   1     1063.10     1037.17    120.38 o 
 -10 -10   1     1304.10     1305.71     85.72 o 
  -9 -10   1      440.31      461.33    100.71 o 
  -8 -10   1     2900.92     2830.01     83.22 o 
  -7 -10   1     2726.93     2270.73     82.50 o 
  -6 -10   1      199.54      189.10     88.30 o 
  -5 -10   1      446.50      380.72     90.46 o 
  -4 -10   1      605.74      660.92     91.79 o 
  -3 -10   1      178.54      877.46     83.70 o 
  -2 -10   1     1121.07     2033.36    101.33 o 
  -1 -10   1     1080.44     1418.22     96.48 o 
   0 -10   1       15.01       80.85     88.98 o 
   1 -10   1      995.53      936.71     72.15 o 
   2 -10   1     1421.36     1122.99     97.85 o 
   3 -10   1     1937.91     1952.08     99.12 o 
   4 -10   1     1638.73     1404.50     94.92 o 
   5 -10   1        4.52      -75.66     75.66 o 
   6 -10   1      457.59      342.15     91.52 o 
   7 -10   1     4293.13     4046.52    103.60 o 
   8 -10   1     1810.10     1906.57     92.30 o 
   9 -10   1     1086.46     1013.40    104.00 o 
  10 -10   1      284.71      187.22     99.51 o 
  11 -10   1      822.20      732.92    105.24 o 
  12 -10   1      346.00      285.09    115.78 o 
 -12  -9   1      230.40      416.85    115.65 o 
 -11  -9   1      289.67      328.47     82.29 o 
 -10  -9   1      617.73      742.55     84.58 o 
  -9  -9   1        7.66      -74.25     90.39 o 
  -8  -9   1     1757.99     1837.10     77.29 o 
  -7  -9   1      266.72      289.57     88.66 o 
  -6  -9   1       68.66       30.06     73.31 o 
  -5  -9   1     1647.24     1513.03     88.90 o 
  -4  -9   1     4047.09     4075.49     96.21 o 
  -3  -9   1     2894.61     2807.65     85.23 o 
  -2  -9   1      521.40      557.81     75.39 o 
  -1  -9   1     5471.09     5265.17     98.23 o 
   0  -9   1     8311.88     8483.16    110.10 o 
   1  -9   1     7090.16     6385.97    106.11 o 
   2  -9   1      262.34      240.90     74.52 o 
   3  -9   1       21.40      759.35     77.90 o 
   4  -9   1     1157.26     1806.91     91.66 o 
   5  -9   1     1753.32     1754.64    101.69 o 
   6  -9   1     1149.94     1224.68     95.54 o 
   7  -9   1      100.96      144.98     92.29 o 
   8  -9   1      537.25      575.86     88.94 o 
   9  -9   1        9.04       30.88     84.85 o 
  10  -9   1      787.76      839.38     85.19 o 
  11  -9   1      118.52      180.34    100.43 o 
  12  -9   1      100.78       97.12    117.28 o 
  13  -9   1       30.65        7.78    114.32 o 
 -13  -8   1       23.33       67.18    114.91 o 
 -12  -8   1      203.98      208.30     97.25 o 
 -11  -8   1      161.75      120.83     98.43 o 
 -10  -8   1       78.85       80.86     72.13 o 
  -9  -8   1       88.85       73.31     84.39 o 
  -8  -8   1      465.55      540.07     91.05 o 
  -7  -8   1       81.56      102.78     89.34 o 
  -6  -8   1      393.94      422.46     81.03 o 
  -5  -8   1     1548.21     1628.62     68.92 o 
  -4  -8   1     2046.04     1878.35     88.54 o 
  -3  -8   1      432.01      396.13     62.05 o 
  -2  -8   1       19.67       53.86     73.31 o 
  -1  -8   1     5937.11     5871.93    105.40 o 
   0  -8   1     8849.17     9757.02    118.65 o 
   1  -8   1     6145.21     6522.33    106.42 o 
   2  -8   1       28.59       88.51     74.49 o 
   3  -8   1      330.37      366.67     74.77 o 
   4  -8   1     1402.35     1260.36     70.10 o 
   5  -8   1      956.99      751.37     80.18 o 
   6  -8   1     1119.92     1121.58     80.67 o 
   7  -8   1     1315.74     1245.77     96.64 o 
   8  -8   1        0.16      -32.53     89.68 o 
   9  -8   1       12.73       -6.01     84.62 o 
  10  -8   1       78.60       96.89     59.05 o 
  11  -8   1     2465.66     2642.21    109.06 o 
  12  -8   1     2029.82     2187.80    105.66 o 
  13  -8   1      162.95      239.41    115.87 o 
 -13  -7   1     1311.28     1479.08    121.13 o 
 -12  -7   1     2185.14     2255.05    106.99 o 
 -11  -7   1     1072.58     1021.89    104.35 o 
 -10  -7   1     1684.54     1660.52     75.98 o 
  -9  -7   1      568.51      650.70     91.07 o 
  -8  -7   1     7417.79     7789.57    118.24 o 
  -7  -7   1      393.47      361.84     65.10 o 
  -6  -7   1     1166.00     1187.15     67.57 o 
  -5  -7   1      263.20      290.79     74.17 o 
  -4  -7   1      291.03      315.94     77.01 o 
  -3  -7   1      187.83      708.85     71.45 o 
  -2  -7   1    13806.49    15580.29    152.30 o 
  -1  -7   1     5951.30     6675.86    114.70 o 
   0  -7   1      231.63      335.73     64.62 o 
   1  -7   1     5342.67     4719.32    105.20 o 
   2  -7   1    15455.88    14739.02    152.98 o 
   3  -7   1     4845.92     4405.51    100.09 o 
   4  -7   1        1.08      -78.25     78.25 o 
   5  -7   1       90.81      -75.68     75.68 o 
   6  -7   1     5154.33     5162.44     99.00 o 
   7  -7   1     1188.39     1132.86     58.83 o 
   8  -7   1     3479.41     3785.95    105.92 o 
   9  -7   1      850.67      809.18     94.07 o 
  10  -7   1     1016.70     1074.47     90.31 o 
  11  -7   1      992.29      945.20    104.46 o 
  12  -7   1      841.85      828.57    103.36 o 
  13  -7   1      439.42      441.15     82.55 o 
  14  -7   1       48.17      110.32     92.75 o 
 -14  -6   1     1775.10     1629.24    121.44 o 
 -13  -6   1     1525.70     1378.38    104.05 o 
 -12  -6   1      111.50      149.11     85.10 o 
 -11  -6   1       40.24      381.63     87.33 o 
 -10  -6   1        3.82        3.65     69.65 o 
  -9  -6   1       67.37       83.92     73.43 o 
  -8  -6   1     4375.82     4338.40    101.01 o 
  -7  -6   1     3106.05     3237.33     89.31 o 
  -6  -6   1       21.94      -57.87     76.14 o 
  -5  -6   1     3963.03     4167.72    100.42 o 
  -4  -6   1    13797.13    14979.13    149.52 o 
  -3  -6   1     5273.04     5406.60    110.39 o 
  -2  -6   1      414.22      510.34     82.13 o 
  -1  -6   1    12317.61    11969.92    143.95 o 
   0  -6   1    27162.09    28312.90    201.77 o 
   1  -6   1    13261.47    12884.65    139.23 o 
   2  -6   1      157.05      145.50     81.24 o 
   3  -6   1     1616.66     2512.64     99.69 o 
   4  -6   1     7715.42     7835.72    119.07 o 
   5  -6   1     2184.78     2208.65     94.44 o 
   6  -6   1      403.89      483.28     78.33 o 
   7  -6   1     1671.32     1481.31     85.98 o 
   8  -6   1     1513.98     1394.19    101.54 o 
   9  -6   1      203.89      154.91     90.90 o 
  10  -6   1       11.45      -40.78     89.10 o 
  11  -6   1      131.31      103.26     71.31 o 
  12  -6   1      509.00      527.08     83.62 o 
  13  -6   1      409.82      413.31     99.52 o 
  14  -6   1      131.93       84.87    116.34 o 
 -14  -5   1        0.18     -116.20    116.20 o 
 -13  -5   1      404.76      418.02     80.66 o 
 -12  -5   1      948.77     1038.23     85.45 o 
 -11  -5   1     1108.48     1072.37     89.96 o 
 -10  -5   1       23.39       92.75     70.12 o 
  -9  -5   1      118.30      195.79     88.76 o 
  -8  -5   1        0.40       17.32     59.16 o 
  -7  -5   1      179.63      203.96     74.28 o 
  -6  -5   1     2222.85     2322.58     89.46 o 
  -5  -5   1     3686.52     4019.42    109.01 o 
  -4  -5   1     2733.03     2728.67     93.97 o 
  -3  -5   1      123.26      227.66     82.76 o 
  -2  -5   1     1237.90     1323.88     81.08 o 
  -1  -5   1     4315.99     4365.24    103.20 o 
   0  -5   1     9005.49     9071.38    136.44 o 
   1  -5   1     5986.81     6233.72    123.72 o 
   2  -5   1     2771.33     3923.27    110.68 o 
   3  -5   1      345.90      398.56     83.18 o 
   4  -5   1     3561.30     3158.81    102.08 o 
   5  -5   1     7217.08     8166.45    125.93 o 
   6  -5   1     5410.88     5067.17    102.35 o 
   7  -5   1     1103.87      935.71     78.68 o 
   8  -5   1       11.47       28.99     72.83 o 
   9  -5   1      234.12      245.48     92.08 o 
  10  -5   1      245.95      322.23     74.04 o 
  11  -5   1     5134.49     5179.53    106.96 o 
  12  -5   1     2234.85     2198.88    107.61 o 
  13  -5   1        3.31       87.92     80.49 o 
  14  -5   1      984.42     1086.88    108.45 o 
  15  -5   1     1148.32     1130.94    118.03 o 
 -15  -4   1      338.09      489.65     80.06 o 
 -14  -4   1      273.94      390.59    101.39 o 
 -13  -4   1     3440.16     3507.38    110.39 o 
 -12  -4   1     5615.07     5679.17    107.94 o 
 -11  -4   1     2556.69     2654.69     96.81 o 
 -10  -4   1        2.44       25.10     86.39 o 
  -9  -4   1      641.59      481.79     80.36 o 
  -8  -4   1    12642.05    12307.63    126.33 o 
  -7  -4   1      297.35      161.45     74.06 o 
  -6  -4   1    22018.83    25025.15    184.99 o 
  -5  -4   1       40.18       19.33     58.34 o 
  -4  -4   1     3021.36     3082.07     78.20 o 
  -3  -4   1    11891.38    11460.63    150.57 o 
  -2  -4   1    82758.82    94232.71    461.22 o 
  -1  -4   1    66936.05    86394.86    419.05 o 
   0  -4   1       80.18      142.54     81.70 o 
   1  -4   1    64597.62    70003.12    401.28 o 
   2  -4   1    82888.83    65022.54    384.01 o 
   3  -4   1    21824.11    23752.40    207.21 o 
   4  -4   1     2596.67     4000.13    106.05 o 
   5  -4   1      407.35      277.53     78.59 o 
   6  -4   1    25729.34    26295.50    183.44 o 
   7  -4   1      772.86      557.17     63.88 o 
   8  -4   1     7193.79     7455.80    107.96 o 
   9  -4   1      488.28      404.50     74.91 o 
  10  -4   1        0.84      -12.61     71.30 o 
  11  -4   1     2799.03     2911.80     99.70 o 
  12  -4   1     3381.44     3208.19     96.44 o 
  13  -4   1     2109.40     1946.72    108.76 o 
  14  -4   1       93.40       99.48     80.03 o 
  15  -4   1      460.21      582.66    115.68 o 
 -15  -3   1        5.96      -54.57    114.08 o 
 -14  -3   1       92.98      128.59     97.59 o 
 -13  -3   1      792.15      812.84    102.18 o 
 -12  -3   1      174.49      127.67     68.73 o 
 -11  -3   1       10.25      123.39     88.86 o 
 -10  -3   1        1.12        0.82     76.84 o 
  -9  -3   1       49.97       52.33     57.52 o 
  -8  -3   1      425.18      473.27     73.37 o 
  -7  -3   1      109.05      137.92     74.03 o 
  -6  -3   1      409.36      398.68     53.45 o 
  -5  -3   1      391.69      381.49     63.37 o 
  -4  -3   1     3010.08     2714.74     83.90 o 
  -3  -3   1     1638.21     1450.18     79.65 o 
  -2  -3   1      534.30      456.76     89.46 o 
  -1  -3   1     4401.15     4118.21    118.49 o 
   0  -3   1    17742.21    16763.67    222.61 o 
   1  -3   1     4175.19     3506.44    113.66 o 
   2  -3   1      208.28      139.22     89.90 o 
   3  -3   1     1888.61     1640.41     83.43 o 
   4  -3   1     4576.35     4100.60    120.38 o 
   5  -3   1      371.76      390.56     80.35 o 
   6  -3   1      136.19       70.62     78.40 o 
   7  -3   1     1356.81     1153.71     82.78 o 
   8  -3   1      691.63      682.01     75.43 o 
   9  -3   1       82.01      115.75     70.96 o 
  10  -3   1        9.11       28.76     89.33 o 
  11  -3   1      656.03      685.96     76.69 o 
  12  -3   1        2.11       19.80     83.56 o 
  13  -3   1     1175.63     1121.21     86.07 o 
  14  -3   1      120.18       94.30     98.19 o 
  15  -3   1       28.19        1.65    115.03 o 
 -15  -2   1        0.38       41.60    114.43 o 
 -14  -2   1      345.97      419.76     99.28 o 
 -13  -2   1     1163.05     1212.81    105.31 o 
 -12  -2   1      370.34      409.19     70.40 o 
 -11  -2   1        6.74      118.21     88.86 o 
 -10  -2   1        8.91       12.26     66.47 o 
  -9  -2   1      197.57      147.26     71.45 o 
  -8  -2   1        2.91       25.81     71.77 o 
  -7  -2   1       18.64        5.89     63.76 o 
  -6  -2   1      518.27      477.92     71.53 o 
  -5  -2   1      287.31      293.74     71.14 o 
  -4  -2   1       78.41       94.55     70.62 o 
  -3  -2   1      117.88      105.78     84.31 o 
  -2  -2   1        9.97      -14.14     65.41 o 
  -1  -2   1      286.23      239.69     88.01 o 
   0  -2   1     1586.89     1360.62    108.00 o 
   1  -2   1      438.27      343.75     89.43 o 
   2  -2   1       16.56       -0.59     67.42 o 
   3  -2   1       42.12       66.48     88.05 o 
   4  -2   1      556.41      442.87     64.97 o 
   5  -2   1      687.75      599.08     86.24 o 
   6  -2   1     1347.72     1318.21     87.33 o 
   7  -2   1        1.05       71.54     78.96 o 
   8  -2   1      161.01      249.00     73.80 o 
   9  -2   1        6.29        1.06     71.07 o 
  10  -2   1      190.77      270.33     90.90 o 
  11  -2   1        6.00      -37.95     89.80 o 
  12  -2   1      176.41      195.10     85.23 o 
  13  -2   1        6.39       23.22    100.29 o 
  14  -2   1       17.75        3.18     98.17 o 
  15  -2   1      124.22      161.01    116.22 o 
 -15  -1   1      177.22      201.93     95.01 o 
 -14  -1   1     1741.10     1667.38    105.62 o 
 -13  -1   1     5532.12     5910.78    106.96 o 
 -12  -1   1     4074.97     4483.00    102.98 o 
 -11  -1   1        7.36      -29.11     90.04 o 
 -10  -1   1      129.87      167.39     63.07 o 
  -9  -1   1     5939.45     5967.80     94.03 o 
  -8  -1   1      308.53      241.06     73.95 o 
  -7  -1   1      200.45      137.02     69.92 o 
  -6  -1   1    21673.50    23593.80    182.31 o 
  -5  -1   1     1102.54      973.51     81.17 o 
  -4  -1   1       25.26       -1.06     61.05 o 
  -3  -1   1     4326.10     3756.54    114.78 o 
  -2  -1   1    17800.70    13470.11    223.16 o 
  -1  -1   1    19588.97    14023.83    275.56 o 
   1  -1   1    20545.85    15877.05    299.52 o 
   2  -1   1    18371.88    13183.34    214.76 o 
   3  -1   1     5751.73     4732.16    122.07 o 
   4  -1   1        3.76       43.25     77.31 o 
   5  -1   1     1717.62     1603.74     94.88 o 
   6  -1   1    25299.31    27390.15    188.75 o 
   7  -1   1      926.84      966.08     85.18 o 
   8  -1   1      355.23      437.95     76.20 o 
   9  -1   1     4640.20     4363.88     94.74 o 
  10  -1   1      360.18      369.96     91.63 o 
  11  -1   1      529.05      716.62     93.31 o 
  12  -1   1     2687.93     2878.77     97.06 o 
  13  -1   1     5625.36     5391.47    122.31 o 
  14  -1   1      177.95      358.36    100.67 o 
  15  -1   1      218.94      290.59    117.41 o 
 -15   0   1      655.47      850.93    117.72 o 
 -14   0   1     1410.18     1470.69    110.18 o 
 -13   0   1      981.76     1043.84     87.46 o 
 -12   0   1       49.50       76.96     72.13 o 
 -11   0   1     7320.96     8156.24    124.27 o 
 -10   0   1     1746.90     1852.39    102.29 o 
  -9   0   1      320.26      454.51     79.60 o 
  -8   0   1     1495.44     1357.42     81.49 o 
  -7   0   1     4215.19     4034.82    102.27 o 
  -6   0   1     5368.77     5066.41    121.03 o 
  -5   0   1      739.87      178.22    122.55 o 
  -4   0   1       45.54     -116.46    116.46 o 
  -3   0   1      351.23      603.06     97.79 o 
  -2   0   1      357.02      651.36    104.40 o 
   1   0   1       55.68       18.64     62.99 o 
   2   0   1      134.09        0.94     91.09 o 
   3   0   1     3647.39     2429.23    192.41 o 
   4   0   1     4212.18     3801.47    159.44 o 
   5   0   1      207.56       92.47     81.03 o 
   6   0   1     2296.21     2351.96     99.59 o 
   7   0   1     7557.67     7157.73    118.81 o 
   8   0   1     3825.89     3696.68     95.74 o 
   9   0   1      145.98      104.92     77.81 o 
  10   0   1      286.06      344.20     94.80 o 
  11   0   1     4690.39     5428.05    114.20 o 
  12   0   1      408.69      581.51     87.86 o 
  13   0   1     2372.14     2546.42    106.33 o 
  14   0   1        4.33       53.15    103.47 o 
  15   0   1      126.51      137.20    117.16 o 
 -15   1   1       33.25       51.74     82.62 o 
 -14   1   1      987.44     1055.44     87.22 o 
 -13   1   1     2730.17     2517.39    111.60 o 
 -12   1   1     2017.73     2087.90     93.88 o 
 -11   1   1        4.13       82.38     89.92 o 
 -10   1   1       39.26       47.50     90.87 o 
  -9   1   1     2818.22     2455.22     86.90 o 
  -8   1   1      742.34      640.94     67.06 o 
  -7   1   1      236.95      217.22     66.63 o 
  -6   1   1      303.16      318.38     68.06 o 
  -5   1   1      332.68      370.74     89.09 o 
  -4   1   1      672.14      606.90     84.28 o 
  -3   1   1      393.89      311.85     89.77 o 
  -2   1   1      444.17      165.12     85.75 o 
  -1   1   1      162.83      108.87     81.60 o 
   0   1   1     1863.15      831.09     96.63 o 
   1   1   1      117.50       87.33     81.90 o 
   2   1   1      826.86      677.00     92.65 o 
   3   1   1       54.32      104.68     85.23 o 
   4   1   1        6.73       17.21     52.33 o 
   5   1   1       36.71       21.81     73.67 o 
   6   1   1      899.28      932.43     76.70 o 
   7   1   1       56.83       84.87     79.09 o 
   8   1   1      204.83      245.48     73.69 o 
   9   1   1      856.52      846.76     58.32 o 
  10   1   1       21.23        3.77     62.58 o 
  11   1   1        2.78      -36.77     89.57 o 
  12   1   1     1462.86     1685.28     92.97 o 
  13   1   1     1603.10     1754.83     91.79 o 
  14   1   1      210.17      210.19     80.99 o 
  15   1   1      166.53      148.53     95.13 o 
 -15   2   1        1.06       -0.35     93.10 o 
 -14   2   1      561.53      528.28     99.07 o 
 -13   2   1     3189.80     3126.80    113.09 o 
 -12   2   1      963.13      998.70     88.76 o 
 -11   2   1      195.64      220.58     89.60 o 
 -10   2   1       32.74       37.71     63.05 o 
  -9   2   1     1072.05      998.56     76.42 o 
  -8   2   1      259.64      206.01     74.17 o 
  -7   2   1      714.32      629.44     81.59 o 
  -6   2   1     9200.75     9069.56    125.07 o 
  -5   2   1      406.83      285.14     82.97 o 
  -4   2   1       13.50       -2.95     72.60 o 
  -3   2   1      137.34      143.88     86.33 o 
  -2   2   1     2517.82     1527.42    103.47 o 
  -1   2   1     2251.15     2032.22    113.95 o 
   0   2   1      138.78      124.13     84.48 o 
   1   2   1     1884.85     1888.98    107.86 o 
   2   2   1     3097.07     2135.55    101.15 o 
   3   2   1       88.08       70.39     82.18 o 
   4   2   1       23.44       27.58     55.63 o 
   5   2   1      151.84      140.55     68.74 o 
   6   2   1     6390.60     6301.25    105.42 o 
   7   2   1      287.06      203.09     78.55 o 
   8   2   1     1202.42     1230.35     67.48 o 
   9   2   1     1675.16     1720.22     80.65 o 
  10   2   1       55.93       92.17     66.12 o 
  11   2   1      553.64      693.40     90.24 o 
  12   2   1     1750.74     1887.87     91.83 o 
  13   2   1     3798.52     3685.55     97.78 o 
  14   2   1      122.44       89.70     97.95 o 
  15   2   1       91.09       97.24    114.57 o 
 -15   3   1      588.80      654.47     83.98 o 
 -14   3   1      664.76      898.75    100.15 o 
 -13   3   1        0.05      -74.95     98.76 o 
 -12   3   1     1052.89     1114.28     88.77 o 
 -11   3   1     5203.99     5154.73     97.86 o 
 -10   3   1      418.73      429.08     76.43 o 
  -9   3   1      882.87      820.31     75.80 o 
  -8   3   1      941.40      749.00     76.18 o 
  -7   3   1     2781.47     2435.79     89.48 o 
  -6   3   1      215.27       95.87     78.42 o 
  -5   3   1        2.49        8.60     63.29 o 
  -4   3   1     1148.49     1005.82     96.11 o 
  -3   3   1     1807.79     1606.10     94.43 o 
  -2   3   1     1608.31     1455.99     88.76 o 
  -1   3   1     4126.45     3455.01    125.56 o 
   0   3   1    19530.92    18575.22    230.14 o 
   1   3   1     4660.37     4260.85    127.21 o 
   2   3   1      857.46      389.39     73.14 o 
   3   3   1      736.23      715.60     81.10 o 
   4   3   1      174.92      466.28     75.94 o 
   5   3   1      205.45      220.76     60.97 o 
   6   3   1      177.66      224.03     63.32 o 
   7   3   1     2671.78     2672.80     80.79 o 
   8   3   1      338.70      244.25     72.53 o 
   9   3   1      189.44      174.01     71.80 o 
  10   3   1      343.02      306.61     66.98 o 
  11   3   1     1556.39     1589.66     81.18 o 
  12   3   1      154.68      125.54     82.63 o 
  13   3   1       29.29       35.24     80.26 o 
  14   3   1       30.78       -4.60     96.76 o 
  15   3   1       21.31       57.87     93.81 o 
 -15   4   1        5.97      -77.43    114.08 o 
 -14   4   1       38.66       -1.89     97.11 o 
 -13   4   1      461.56      454.86    101.54 o 
 -12   4   1      329.18      358.81     83.01 o 
 -11   4   1       72.55        0.00     86.87 o 
 -10   4   1       63.83       89.70     86.98 o 
  -9   4   1      101.32      122.47     79.57 o 
  -8   4   1     1087.32     1024.76     78.56 o 
  -7   4   1      151.51      206.55     76.63 o 
  -6   4   1      123.16      123.55     81.46 o 
  -5   4   1     1067.40      962.70     85.71 o 
  -4   4   1       36.92      151.93     80.27 o 
  -3   4   1     2543.85     3398.95    109.93 o 
  -2   4   1      410.34      142.13     53.60 o 
  -1   4   1      141.75       69.10     77.83 o 
   0   4   1      681.61      450.29     82.63 o 
   1   4   1       54.51       53.75     53.40 o 
   2   4   1      936.56      776.64     79.97 o 
   3   4   1     3634.25     3623.57     97.44 o 
   4   4   1       31.05       59.52     66.71 o 
   5   4   1     3331.51     3174.02     97.21 o 
   6   4   1     1109.56     1020.57     74.34 o 
   7   4   1      829.71      932.94     78.52 o 
   8   4   1     2246.73     2156.52     83.48 o 
   9   4   1      320.76      318.75     79.95 o 
  10   4   1      138.36      179.53     70.73 o 
  11   4   1       49.58       48.79     84.51 o 
  12   4   1      251.42      376.56     89.37 o 
  13   4   1      688.72      733.89     98.15 o 
  14   4   1      174.19      214.89     80.98 o 
  15   4   1        0.36       10.49    113.37 o 
 -15   5   1       74.55      147.33    113.74 o 
 -14   5   1      188.50      253.45    111.04 o 
 -13   5   1     1331.19     1497.82    103.67 o 
 -12   5   1     2586.47     2561.26     93.47 o 
 -11   5   1     2498.77     2437.92     96.21 o 
 -10   5   1       39.83      113.14     88.87 o 
  -9   5   1       44.62        5.78     90.75 o 
  -8   5   1     6963.47     7074.81    105.78 o 
  -7   5   1     7884.52     7650.67    108.29 o 
  -6   5   1     9472.25     8870.14    124.30 o 
  -5   5   1      109.42       66.72     82.40 o 
  -4   5   1      784.01      848.25     83.87 o 
  -3   5   1    10967.07    11765.58    142.92 o 
  -2   5   1    28655.34    28111.55    224.63 o 
  -1   5   1     7088.98     6924.66    128.22 o 
   0   5   1        0.71       22.98     79.90 o 
   1   5   1     7139.13     7287.68    124.71 o 
   2   5   1    27547.84    30704.25    219.12 o 
   3   5   1     5105.65     7895.74    126.56 o 
   4   5   1     1031.14      928.47     56.50 o 
   5   5   1      127.07      152.55     64.49 o 
   6   5   1     6604.34     7022.68    104.38 o 
   7   5   1     9387.93     9919.17    119.89 o 
   8   5   1    12875.29    13729.31    130.42 o 
   9   5   1       63.34      176.56     89.22 o 
  10   5   1       40.61       29.94     88.63 o 
  11   5   1     3576.51     3690.31     99.80 o 
  12   5   1     4643.28     4783.79    101.71 o 
  13   5   1     1704.41     1857.36    103.96 o 
  14   5   1      183.14      222.09     93.95 o 
 -14   6   1     2477.04     2581.14    123.45 o 
 -13   6   1      453.15      553.90     99.53 o 
 -12   6   1     3991.29     4240.33    116.18 o 
 -11   6   1     7893.04     7988.50    115.38 o 
 -10   6   1      687.20      647.52     75.75 o 
  -9   6   1       56.93       48.21     88.99 o 
  -8   6   1        0.38      -43.60     91.45 o 
  -7   6   1     1152.15      993.41     79.03 o 
  -6   6   1     2479.96     2529.53     88.05 o 
  -5   6   1     5602.65     5201.42    105.60 o 
  -4   6   1     9659.69     9838.33    139.30 o 
  -3   6   1     3651.29     3451.68    103.82 o 
  -2   6   1      129.28      134.76     78.52 o 
  -1   6   1    17134.36    18841.19    171.46 o 
   0   6   1    36583.92    41444.66    241.31 o 
   1   6   1    17004.97    18483.36    165.64 o 
   2   6   1       78.17       83.22     76.27 o 
   3   6   1     1397.11     1722.40     93.11 o 
   4   6   1     4900.19     6105.94    111.69 o 
   5   6   1     2239.93     2344.27     79.26 o 
   6   6   1      754.43      785.14     78.38 o 
   7   6   1      724.87      743.92     77.54 o 
   8   6   1      104.63       65.66     79.80 o 
   9   6   1       18.66        4.95     72.36 o 
  10   6   1      521.86      478.54     87.64 o 
  11   6   1     1777.56     1755.53    101.51 o 
  12   6   1     2042.61     1951.92     91.85 o 
  13   6   1       29.65       43.72     97.11 o 
  14   6   1       73.36       62.70    115.74 o 
 -14   7   1      292.16      357.82     95.14 o 
 -13   7   1      325.00      256.68    102.69 o 
 -12   7   1      251.45      287.43    100.09 o 
 -11   7   1        6.33      111.61    101.47 o 
 -10   7   1      594.93      575.08     86.70 o 
  -9   7   1       11.69      -90.39     90.39 o 
  -8   7   1     2292.50     2437.49    100.36 o 
  -7   7   1        0.12      -59.40     91.22 o 
  -6   7   1      859.69      842.97     79.10 o 
  -5   7   1     2300.38     2136.81     88.37 o 
  -4   7   1       54.55       35.60     76.97 o 
  -3   7   1     1720.37     2264.61     93.03 o 
  -2   7   1     1097.49      912.98     88.64 o 
  -1   7   1      114.96      154.67     82.87 o 
   0   7   1      781.21      749.68     84.56 o 
   1   7   1      302.97      335.32     82.09 o 
   2   7   1      964.95      855.35     84.24 o 
   3   7   1     4399.26     5301.43    104.11 o 
   4   7   1      244.41      362.36     74.41 o 
   5   7   1     2169.09     1860.90     83.83 o 
   6   7   1     3383.95     3367.02     89.83 o 
   7   7   1      334.36      247.76     65.45 o 
   8   7   1     2993.70     3089.37    101.66 o 
   9   7   1       32.25       -8.37     88.51 o 
  10   7   1      334.35      273.21     84.43 o 
  11   7   1      133.12      179.99     81.69 o 
  12   7   1      126.62      281.71     98.07 o 
  13   7   1      650.63      722.95     96.37 o 
 -13   8   1       92.20      180.33    114.92 o 
 -12   8   1     1223.17     1246.41    103.30 o 
 -11   8   1      103.62      255.19     99.95 o 
 -10   8   1       45.11       -5.89     90.52 o 
  -9   8   1      716.95      623.34     90.26 o 
  -8   8   1      515.00      489.17     75.96 o 
  -7   8   1     3315.69     3618.44    105.17 o 
  -6   8   1      731.57      925.38     94.41 o 
  -5   8   1      142.98      112.58     72.97 o 
  -4   8   1      395.83      294.52     75.96 o 
  -3   8   1       81.62       68.01     52.22 o 
  -2   8   1     4084.50     3943.80     96.47 o 
  -1   8   1      252.11      262.73     74.05 o 
   0   8   1      212.82      220.14     73.69 o 
   1   8   1       91.06       78.15     59.65 o 
   2   8   1     4339.19     4663.29     97.23 o 
   3   8   1       10.83       35.95     72.01 o 
   4   8   1      605.19      623.16     64.78 o 
   5   8   1        0.24       15.44     70.12 o 
   6   8   1      382.73      367.25     64.63 o 
   7   8   1     3838.25     3857.93     93.62 o 
   8   8   1     1036.54     1217.30     92.32 o 
   9   8   1     1783.54     1880.39     79.66 o 
  10   8   1        0.75      -17.68     81.67 o 
  11   8   1       53.82       18.27     98.18 o 
  12   8   1     1653.95     1559.19     86.94 o 
  13   8   1       13.64      -52.33     93.22 o 
 -13   9   1      183.36      205.70    113.87 o 
 -12   9   1     1620.32     1512.30    102.87 o 
 -11   9   1     2301.96     2181.72    109.84 o 
 -10   9   1      432.68      564.75    102.48 o 
  -9   9   1       13.95        6.01     82.97 o 
  -8   9   1       14.99       48.56     85.09 o 
  -7   9   1      748.21      841.01     93.34 o 
  -6   9   1     1412.23     1393.48     95.23 o 
  -5   9   1      910.80      849.75     95.03 o 
  -4   9   1     1853.99     1912.21     89.42 o 
  -3   9   1     2079.80     1571.28     83.79 o 
  -2   9   1       51.06      117.04     71.78 o 
  -1   9   1     7504.70     7250.34    106.65 o 
   0   9   1    12974.32    13246.88    126.84 o 
   1   9   1     7405.52     7469.23    106.38 o 
   2   9   1       37.25       59.40     70.36 o 
   3   9   1     1025.80     1132.74     70.26 o 
   4   9   1     1573.87     1572.88     89.13 o 
   5   9   1      456.64      539.98     90.94 o 
   6   9   1      453.76      541.84     75.84 o 
   7   9   1       52.17       78.50     86.16 o 
   8   9   1        2.77      -19.33     68.71 o 
   9   9   1       16.54      -74.25     98.53 o 
  10   9   1      146.24      173.28     98.19 o 
  11   9   1      168.02      117.52     80.63 o 
  12   9   1      130.22      140.27    115.40 o 
 -12  10   1      383.45      348.31     98.22 o 
 -11  10   1      398.98      715.28    119.21 o 
 -10  10   1      626.36      551.80    101.56 o 
  -9  10   1      174.42      109.75     99.96 o 
  -8  10   1        0.54      -18.97     95.81 o 
  -7  10   1      341.74      252.34     72.64 o 
  -6  10   1     2880.49     2842.01     88.58 o 
  -5  10   1      936.88     1007.86     96.21 o 
  -4  10   1       17.24      253.86     63.05 o 
  -3  10   1     2123.40     2221.10     98.44 o 
  -2  10   1     1719.73     1884.63    101.21 o 
  -1  10   1      903.40      953.29     95.39 o 
   0  10   1        5.24       19.56     73.42 o 
   1  10   1      396.13      533.21     92.35 o 
   2  10   1      667.68      829.53     94.63 o 
   3  10   1      282.43     1019.82     95.04 o 
   4  10   1       17.66      -32.29     87.80 o 
   5  10   1     1115.89     1134.48     92.10 o 
   6  10   1     2997.70     2810.79     99.48 o 
   7  10   1      255.75      249.36     69.91 o 
   8  10   1     1941.29     2009.98    106.97 o 
   9  10   1     1193.26     1194.73    102.83 o 
  10  10   1     2447.50     2360.24    107.02 o 
  11  10   1       32.25       50.80    115.85 o 
 -11  11   1       20.53        2.12    115.50 o 
 -10  11   1      324.20      406.06     93.03 o 
  -9  11   1     1463.02     1248.51    103.45 o 
  -8  11   1      925.50      838.59    102.91 o 
  -7  11   1     1026.85     1065.63    104.82 o 
  -6  11   1     2260.08     2197.13     81.25 o 
  -5  11   1      569.13      309.53     77.97 o 
  -4  11   1     4733.87     4529.95    105.36 o 
  -3  11   1      117.04      505.33     95.83 o 
  -2  11   1      430.84      335.77     91.40 o 
  -1  11   1     8659.07     8560.03    121.54 o 
   0  11   1     2420.00     2503.58     98.23 o 
   1  11   1     4059.97     4501.52    104.92 o 
   2  11   1      820.14      840.28     91.82 o 
   3  11   1     3130.49     2874.04     86.72 o 
   4  11   1      714.23      626.53     91.21 o 
   5  11   1     2792.45     2423.66     94.35 o 
   6  11   1     2892.73     2735.74    102.63 o 
   7  11   1      238.71      280.59    101.62 o 
   8  11   1     2938.14     2610.59    106.99 o 
   9  11   1     1035.02      897.90    100.67 o 
  10  11   1      503.12      477.38    115.57 o 
 -10  12   1      976.94      987.56    119.06 o 
  -9  12   1      271.19      275.05     95.49 o 
  -8  12   1        0.53      -73.07     98.05 o 
  -7  12   1      489.58      433.41    100.36 o 
  -6  12   1     1824.32     1703.43    108.01 o 
  -5  12   1     1500.69     1509.58    105.84 o 
  -4  12   1      377.45      371.33    101.88 o 
  -3  12   1      302.48      176.27     84.54 o 
  -2  12   1       58.23       72.96     83.56 o 
  -1  12   1     4554.22     4837.41     91.89 o 
   0  12   1     3306.23     3813.70     98.58 o 
   1  12   1     3100.26     3461.88     99.84 o 
   2  12   1       44.29       85.80     82.62 o 
   3  12   1      271.56      187.23     84.30 o 
   4  12   1      607.71      592.52     86.11 o 
   5  12   1      841.94      781.52    106.55 o 
   6  12   1      850.54      764.74     85.19 o 
   7  12   1        3.24      101.00     69.06 o 
   8  12   1       57.45       17.33    106.19 o 
   9  12   1      623.70      505.41    117.12 o 
  -8  13   1       51.02       37.95    115.15 o 
  -7  13   1        2.94      217.44    115.61 o 
  -6  13   1     1601.94     1540.36     89.53 o 
  -5  13   1     1139.82     1236.87    104.47 o 
  -4  13   1      493.57      449.69    102.13 o 
  -3  13   1      308.63      292.05     70.27 o 
  -2  13   1     1568.09     1184.12     87.30 o 
  -1  13   1     2032.31     1985.15    106.63 o 
   0  13   1      952.97     1072.69    104.45 o 
   1  13   1      987.77     1121.25    103.51 o 
   2  13   1      776.28      499.32    103.83 o 
   3  13   1      104.29       77.09     99.72 o 
   4  13   1     1101.40     1053.62    103.05 o 
   5  13   1     1789.51     1599.04    108.82 o 
   6  13   1     2148.33     1905.41     91.61 o 
   7  13   1       11.85       -4.24    114.67 o 
   8  13   1     1233.06     1168.38     99.16 o 
  -7  14   1      584.78      511.28    116.53 o 
  -6  14   1      136.52      221.95    115.52 o 
  -5  14   1       36.79       15.79    115.38 o 
  -4  14   1     1186.12     1074.56    101.87 o 
  -3  14   1       40.38      142.37     98.18 o 
  -2  14   1        9.47      -13.79     97.70 o 
  -1  14   1     6100.75     5907.38    105.79 o 
   0  14   1     1038.60      883.53     84.51 o 
   1  14   1     3011.11     3205.93    109.24 o 
   2  14   1      164.84      153.12     97.84 o 
   3  14   1      714.80      812.45     99.56 o 
   4  14   1       40.50      199.18    118.21 o 
   5  14   1      922.21      847.34    117.05 o 
   6  14   1      214.38      241.19     93.25 o 
  -4  15   1        5.59      -51.85     91.34 o 
  -3  15   1        0.68      -48.20    113.02 o 
  -2  15   1       20.36        5.07    114.44 o 
  -1  15   1     1701.14     1694.19    101.70 o 
   0  15   1      173.47      191.91    115.64 o 
   1  15   1      830.18     1064.20    117.86 o 
   2  15   1       24.32     -115.26    115.26 o 
   3  15   1        3.46      -72.01    113.49 o 
  -4 -15   2      143.90       80.86     95.24 o 
  -3 -15   2      569.81      624.14     96.59 o 
  -2 -15   2     1031.28      853.72    100.43 o 
  -1 -15   2     1234.28     1239.74    120.41 o 
   0 -15   2      142.03      249.54    115.04 o 
   1 -15   2     1104.34     1098.72     98.79 o 
   2 -15   2      815.67      938.07     98.75 o 
   3 -15   2      523.69      654.89    115.58 o 
   4 -15   2      361.52      513.37     93.85 o 
   5 -15   2       15.23       14.38     80.49 o 
  -6 -14   2      347.54      420.22     82.53 o 
  -5 -14   2      385.02      356.10    119.80 o 
  -4 -14   2     1558.09     1614.15    105.47 o 
  -3 -14   2     1056.73     1012.31    102.68 o 
  -2 -14   2      473.25      410.87     83.49 o 
  -1 -14   2      737.06     1020.61    104.17 o 
   0 -14   2     2388.09     2423.54    108.80 o 
   1 -14   2      774.63      819.15    102.05 o 
   2 -14   2      362.13      293.60    100.11 o 
   3 -14   2      251.60      274.57     99.03 o 
   4 -14   2      104.60      -18.03     99.72 o 
   5 -14   2      320.84      325.88    114.48 o 
   6 -14   2       13.06       89.10     96.76 o 
   7 -14   2      141.59      144.98     93.59 o 
  -8 -13   2      104.57       73.43     95.71 o 
  -7 -13   2     2157.19     2132.77    126.35 o 
  -6 -13   2     5644.22     5038.11     92.65 o 
  -5 -13   2     3956.67     3237.25     97.42 o 
  -4 -13   2      481.83      502.64    107.67 o 
  -3 -13   2     2170.17     2348.46    109.01 o 
  -2 -13   2     5318.67     4893.89    103.47 o 
  -1 -13   2     5758.01     5931.55    118.65 o 
   0 -13   2     2349.23     2114.54     80.66 o 
   1 -13   2     2075.25     2121.09    111.72 o 
   2 -13   2     2719.63     2260.16     95.14 o 
   3 -13   2     2065.84     1879.90    107.11 o 
   4 -13   2     2510.92     2780.41    108.83 o 
   5 -13   2      993.62      623.39    113.30 o 
   6 -13   2      315.89      212.70     86.78 o 
   7 -13   2      688.50      644.67    102.75 o 
   8 -13   2     1476.85     1537.13    122.46 o 
   9 -13   2     1724.23     1761.37    121.07 o 
  -9 -12   2        0.55      -37.01     93.34 o 
  -8 -12   2      202.78      208.66     98.55 o 
  -7 -12   2     1596.50     1641.06     87.41 o 
  -6 -12   2     1739.32     1681.11    103.98 o 
  -5 -12   2       93.34       58.70     81.33 o 
  -4 -12   2      118.00        4.36     88.40 o 
  -3 -12   2     1063.83      958.34     76.97 o 
  -2 -12   2      645.09      779.69     87.77 o 
  -1 -12   2      160.30      320.40     85.82 o 
   0 -12   2      173.52       69.55     86.17 o 
   1 -12   2       57.78      156.29     86.63 o 
   2 -12   2      453.85      327.63     87.51 o 
   3 -12   2      952.42      832.95     87.70 o 
   4 -12   2      444.43      440.96     85.15 o 
   5 -12   2      162.68      138.39     98.55 o 
   6 -12   2      170.87      265.12     99.02 o 
   7 -12   2     2330.31     2531.78     90.46 o 
   8 -12   2      633.48      767.66     83.16 o 
   9 -12   2      567.00      598.09    112.87 o 
  10 -12   2        6.32      132.23    114.32 o 
 -11 -11   2      410.15      619.76    113.20 o 
 -10 -11   2      122.91      217.82     94.41 o 
  -9 -11   2      102.32       83.57     96.30 o 
  -8 -11   2      228.85      250.99     80.52 o 
  -7 -11   2      924.96      819.15     84.50 o 
  -6 -11   2     1036.59      973.38     87.23 o 
  -5 -11   2     1401.05     1419.80     92.25 o 
  -4 -11   2      507.14      539.27     90.59 o 
  -3 -11   2        4.45      336.11     92.75 o 
  -2 -11   2      743.43      574.33     92.28 o 
  -1 -11   2      539.47     1319.19     95.90 o 
   0 -11   2     1011.20     1269.89     85.48 o 
   1 -11   2      723.27      906.26     94.87 o 
   2 -11   2      981.96     1079.85     92.32 o 
   3 -11   2      351.41      226.77     90.80 o 
   4 -11   2        2.17      -90.27     90.27 o 
   5 -11   2     1125.51     1244.11     93.04 o 
   6 -11   2       48.86      218.98     85.33 o 
   7 -11   2       73.12       36.30     70.95 o 
   8 -11   2      276.73      351.81     99.98 o 
   9 -11   2       48.11       -3.65     98.65 o 
  10 -11   2      161.60      205.70     98.78 o 
  11 -11   2        6.63      119.86    116.08 o 
 -11 -10   2      467.31      579.96     98.35 o 
 -10 -10   2       80.92      146.15     98.06 o 
  -9 -10   2       28.76       32.29     80.73 o 
  -8 -10   2       28.86       57.04     94.99 o 
  -7 -10   2     1189.53     1445.02     88.79 o 
  -6 -10   2     4521.06     4540.11    102.47 o 
  -5 -10   2     4601.55     4516.68     93.37 o 
  -4 -10   2      999.19     1066.35     92.80 o 
  -3 -10   2     2403.07     2526.66    101.57 o 
  -2 -10   2     8860.34     9188.68    124.14 o 
  -1 -10   2     5134.07     4939.76     98.19 o 
   0 -10   2      809.52      802.06     92.90 o 
   1 -10   2     2751.93     2790.47    102.37 o 
   2 -10   2     5364.88     5379.46    114.18 o 
   3 -10   2     1147.33     1470.65     97.20 o 
   4 -10   2      269.60      870.76     96.21 o 
   5 -10   2       53.85     -104.54    104.54 o 
   6 -10   2        2.04      -94.99     94.99 o 
   7 -10   2      282.78      299.01     73.10 o 
   8 -10   2      812.79      818.81     73.28 o 
   9 -10   2      339.69      458.56    102.70 o 
  10 -10   2      349.74      537.08    101.05 o 
  11 -10   2      604.69      602.60    105.09 o 
  12 -10   2      132.82       49.98    116.81 o 
 -12  -9   2      110.13       74.61    115.39 o 
 -11  -9   2       26.43       -3.77     81.32 o 
 -10  -9   2      731.41      780.54    101.82 o 
  -9  -9   2      205.17       95.61     73.09 o 
  -8  -9   2     1328.01     1249.91     75.47 o 
  -7  -9   2     4996.39     4791.16     96.87 o 
  -6  -9   2     3043.02     2840.18    104.51 o 
  -5  -9   2       10.28      -12.37     61.40 o 
  -4  -9   2     1112.51     1960.95     97.91 o 
  -3  -9   2     4610.30     7472.78    110.15 o 
  -2  -9   2     5564.29     5400.87     94.18 o 
  -1  -9   2     1297.89     1331.98     67.95 o 
   0  -9   2      896.06      851.70     66.01 o 
   1  -9   2      459.99      589.84     77.27 o 
   2  -9   2     5836.20     6069.09     97.71 o 
   3  -9   2    10732.32     9805.81    128.74 o 
   4  -9   2     4160.72     3485.17     92.21 o 
   5  -9   2      865.31      816.17     94.67 o 
   6  -9   2     3119.51     2839.34    105.25 o 
   7  -9   2    11073.07    11242.95    130.20 o 
   8  -9   2     7978.54     8257.53    106.39 o 
   9  -9   2     1471.40     1559.01     89.18 o 
  10  -9   2     1279.73     1350.22    104.14 o 
  11  -9   2      793.06      725.85     85.30 o 
  12  -9   2     2921.17     3111.65    126.72 o 
  13  -9   2     2205.99     2372.12    120.91 o 
 -13  -8   2      935.30      982.80     97.82 o 
 -12  -8   2       14.28      -45.14     98.53 o 
 -11  -8   2     1735.20     1666.51    104.92 o 
 -10  -8   2      530.81      621.46     96.83 o 
  -9  -8   2      195.17      241.44     84.17 o 
  -8  -8   2      242.61      294.28     89.01 o 
  -7  -8   2      459.46      531.48     91.53 o 
  -6  -8   2     1521.40     1462.69     73.52 o 
  -5  -8   2     1120.56     1121.43     68.16 o 
  -4  -8   2      173.24      148.78     52.70 o 
  -3  -8   2     1019.02     1403.87     83.75 o 
  -2  -8   2       48.04       87.57     72.72 o 
  -1  -8   2     9836.16    11232.79    123.00 o 
   0  -8   2       22.82       88.04     62.70 o 
   1  -8   2     9711.21     9469.17    114.78 o 
   2  -8   2       79.96       19.10     61.18 o 
   3  -8   2     2009.52     2228.58     85.36 o 
   4  -8   2      178.24       28.18     73.10 o 
   5  -8   2     1758.35     1564.39     83.74 o 
   6  -8   2      753.07      820.63     78.37 o 
   7  -8   2        2.03      103.94     90.51 o 
   8  -8   2      655.63      742.73     92.50 o 
   9  -8   2     1139.49      927.94     90.80 o 
  10  -8   2      160.71      165.62     82.99 o 
  11  -8   2      573.60      695.33     75.25 o 
  12  -8   2        4.57      -38.42     97.82 o 
  13  -8   2      726.46      842.40    117.73 o 
 -13  -7   2     1062.04      967.07     99.85 o 
 -12  -7   2     2611.56     2656.03    107.88 o 
 -11  -7   2      856.26      930.70    103.49 o 
 -10  -7   2      722.46      745.57     71.50 o 
  -9  -7   2      682.84      719.02     74.92 o 
  -8  -7   2        6.46      -88.51     89.69 o 
  -7  -7   2      285.33      319.20     81.60 o 
  -6  -7   2     2338.72     2284.16     84.91 o 
  -5  -7   2     5686.56     5753.34    106.80 o 
  -4  -7   2     3792.69     3860.54     95.01 o 
  -3  -7   2     1196.23     1176.72     84.28 o 
  -2  -7   2    15837.91    15510.98    143.39 o 
  -1  -7   2     8866.72     9172.88    125.84 o 
   0  -7   2       16.12      -13.32     77.79 o 
   1  -7   2     7971.63     7823.83    122.07 o 
   2  -7   2    13844.25    12708.72    150.56 o 
   3  -7   2     1192.03      822.50     83.69 o 
   4  -7   2      622.49     1021.06     83.80 o 
   5  -7   2     2257.35     2470.60     97.25 o 
   6  -7   2     1884.97     1545.89     86.73 o 
   7  -7   2     1114.96     1216.56     79.49 o 
   8  -7   2      605.99      652.92     93.21 o 
   9  -7   2        2.47       17.91     88.62 o 
  10  -7   2      462.88      451.24     61.92 o 
  11  -7   2     2149.35     2294.84    108.66 o 
  12  -7   2      771.14      755.92    101.94 o 
  13  -7   2        6.12       25.69     96.40 o 
  14  -7   2      254.86      327.74    114.00 o 
 -14  -6   2      814.01      797.42    118.92 o 
 -13  -6   2      612.32      601.79    100.02 o 
 -12  -6   2       45.66      168.89     84.15 o 
 -11  -6   2        7.72       65.05     85.68 o 
 -10  -6   2      694.40      622.86     88.73 o 
  -9  -6   2      770.93      636.33     75.41 o 
  -8  -6   2     3655.68     3509.60     98.86 o 
  -7  -6   2     6242.06     6078.14     96.93 o 
  -6  -6   2     2360.65     2481.60     90.99 o 
  -5  -6   2      112.58      119.42     75.45 o 
  -4  -6   2     2770.06     5130.50    113.96 o 
  -3  -6   2     8563.61    17065.67    167.14 o 
  -2  -6   2    14157.65    15423.70    160.95 o 
  -1  -6   2     4711.32     4882.12    107.62 o 
   0  -6   2     1967.93     2313.20     89.42 o 
   1  -6   2     1863.40     2049.61     93.65 o 
   2  -6   2    17364.31    20992.56    174.25 o 
   3  -6   2    25625.25    27611.93    208.71 o 
   4  -6   2    14615.85    13284.28    162.67 o 
   5  -6   2     1466.02     1204.45     71.21 o 
   6  -6   2     5789.09     5506.40    102.93 o 
   7  -6   2    26309.21    26096.73    169.50 o 
   8  -6   2    20450.08    20235.27    155.70 o 
   9  -6   2     4011.67     3887.85    104.82 o 
  10  -6   2     5021.17     5349.76    108.28 o 
  11  -6   2     3913.82     3931.86    102.70 o 
  12  -6   2     4093.80     3984.49    113.36 o 
  13  -6   2     2474.27     2205.06    106.56 o 
  14  -6   2      575.23      609.17    117.94 o 
 -14  -5   2     2415.04     2282.35    122.49 o 
 -13  -5   2      766.91      806.40    100.17 o 
 -12  -5   2        6.63      -27.46     99.35 o 
 -11  -5   2     3038.36     2842.60     96.76 o 
 -10  -5   2     1189.45     1202.80     77.94 o 
  -9  -5   2     3443.36     3102.88     81.96 o 
  -8  -5   2      929.43      802.31     77.46 o 
  -7  -5   2        9.18       38.77     73.42 o 
  -6  -5   2     8892.74     8636.84    119.90 o 
  -5  -5   2    21613.68    23611.07    178.16 o 
  -4  -5   2     3326.01     3143.98     90.56 o 
  -3  -5   2     5775.41     6892.55    121.60 o 
  -2  -5   2    13651.73    13633.62    153.49 o 
  -1  -5   2     4129.54     4376.34    110.56 o 
   0  -5   2    78342.27   109094.23    425.45 o 
   1  -5   2     2536.13     2355.58    101.36 o 
   2  -5   2     7636.67     7407.61    129.37 o 
   3  -5   2     8876.50     8614.51    122.35 o 
   4  -5   2     1514.35     2590.58     94.59 o 
   5  -5   2    17828.42    17831.94    160.27 o 
   6  -5   2     4726.08     4036.74     99.32 o 
   7  -5   2      156.63      140.06     74.51 o 
   8  -5   2     1667.80     1692.28     62.32 o 
   9  -5   2     4556.61     4292.64    107.22 o 
  10  -5   2      436.47      445.82     90.82 o 
  11  -5   2     1201.44     1238.00     91.52 o 
  12  -5   2       68.62      185.52     82.27 o 
  13  -5   2      589.65      536.68     83.63 o 
  14  -5   2     1507.40     1432.85     92.35 o 
  15  -5   2      102.52       95.47    113.98 o 
 -15  -4   2       10.39       22.86     92.04 o 
 -14  -4   2       24.99       49.38     96.64 o 
 -13  -4   2      405.56      423.34    100.23 o 
 -12  -4   2      838.93      950.30     81.66 o 
 -11  -4   2       49.42       92.76     70.48 o 
 -10  -4   2      824.00      774.49     75.89 o 
  -9  -4   2      185.19      231.43     78.16 o 
  -8  -4   2       94.00       74.61     71.20 o 
  -7  -4   2      428.26      417.26     63.00 o 
  -6  -4   2     3359.69     3361.09     88.69 o 
  -5  -4   2     3674.62     3634.65     87.32 o 
  -4  -4   2      914.22      842.95     75.89 o 
  -3  -4   2     2278.90     2425.16     95.68 o 
  -2  -4   2    17330.94    16225.96    184.06 o 
  -1  -4   2     9318.55     8905.46    147.33 o 
   0  -4   2        1.04        6.48     80.49 o 
   1  -4   2     7480.00     6659.71    129.29 o 
   2  -4   2    15362.36     7924.25    148.05 o 
   3  -4   2     2364.34     2187.69    106.07 o 
   4  -4   2      243.16      238.37     81.03 o 
   5  -4   2     2247.41     1828.33     79.02 o 
   6  -4   2     3027.40     3007.75    100.39 o 
   7  -4   2       93.44       84.05     75.68 o 
   8  -4   2       36.91       75.19     59.76 o 
   9  -4   2       15.56       36.06     60.81 o 
  10  -4   2      311.54      244.68     89.03 o 
  11  -4   2       85.87       71.78     89.46 o 
  12  -4   2      164.98      109.04     83.58 o 
  13  -4   2       23.47        6.95     99.00 o 
  14  -4   2       59.27       -1.18     97.71 o 
  15  -4   2       93.11      126.82    115.15 o 
 -15  -3   2      614.30      691.76    116.65 o 
 -14  -3   2     1338.76     1351.70     86.67 o 
 -13  -3   2       56.03       84.03     80.97 o 
 -12  -3   2        0.30      -11.20     67.06 o 
 -11  -3   2      641.57      607.72     77.16 o 
 -10  -3   2       97.28       75.08     78.39 o 
  -9  -3   2       16.22       34.89     57.16 o 
  -8  -3   2      375.57      431.70     74.19 o 
  -7  -3   2     1472.40     1426.97     84.69 o 
  -6  -3   2      256.01      317.60     68.76 o 
  -5  -3   2      437.39      369.39     62.90 o 
  -4  -3   2     2234.79     2072.34     86.87 o 
  -3  -3   2      664.21      529.87     67.49 o 
  -2  -3   2      199.58      196.78     86.12 o 
  -1  -3   2     1124.00     1089.49     97.39 o 
   0  -3   2      695.39      574.76     99.90 o 
   1  -3   2     2220.60     2019.45     99.46 o 
   2  -3   2      235.47      358.00     91.57 o 
   3  -3   2     2890.25     2463.19    101.23 o 
   4  -3   2     7834.11     7275.11    125.45 o 
   5  -3   2     1271.18     1315.72     86.15 o 
   6  -3   2     1555.60     1481.93     86.30 o 
   7  -3   2     6367.78     5843.11    106.68 o 
   8  -3   2     2770.11     2760.51     87.76 o 
   9  -3   2       12.38       96.17     70.95 o 
  10  -3   2     1035.22     1013.12     93.52 o 
  11  -3   2      346.25      277.23     93.98 o 
  12  -3   2       15.65      -29.58     83.79 o 
  13  -3   2      484.00      630.84    103.43 o 
  14  -3   2      536.17      561.28     99.66 o 
  15  -3   2      376.72      461.38    116.26 o 
 -15  -2   2      767.40      754.08    117.62 o 
 -14  -2   2      105.89       86.04     80.39 o 
 -13  -2   2     2374.78     2726.45    108.69 o 
 -12  -2   2      575.00      497.91     86.58 o 
 -11  -2   2      113.77      178.23     72.73 o 
 -10  -2   2     4005.71     4431.68     98.56 o 
  -9  -2   2     2695.75     2670.08     75.61 o 
  -8  -2   2      577.08      595.00     74.23 o 
  -7  -2   2       63.31       90.41     64.00 o 
  -6  -2   2    17800.37    18607.01    159.03 o 
  -5  -2   2     8702.21     7409.33    115.18 o 
  -4  -2   2     1146.20      935.57     69.03 o 
  -3  -2   2     8023.20     7188.54    135.10 o 
  -2  -2   2    12077.54     7473.21    143.31 o 
  -1  -2   2    14005.85    14796.18    232.53 o 
   0  -2   2    30326.38    36135.06    379.91 o 
   1  -2   2    15404.90    14236.00    231.41 o 
   2  -2   2    13880.11     9657.96    168.76 o 
   3  -2   2     9741.28     8411.03    144.83 o 
   4  -2   2      246.80      173.78     61.23 o 
   5  -2   2     6483.07     5440.76    106.05 o 
   6  -2   2    16968.11    17439.90    158.37 o 
   7  -2   2      142.88      131.10     78.99 o 
   8  -2   2       39.68       88.63     72.84 o 
   9  -2   2     2864.36     2837.45     86.07 o 
  10  -2   2     4602.64     4687.59    109.02 o 
  11  -2   2       89.55       33.59     75.32 o 
  12  -2   2      535.35      470.52     86.81 o 
  13  -2   2     2124.78     2099.08    109.25 o 
  14  -2   2      273.91      344.02     99.15 o 
  15  -2   2      775.12      895.19    118.21 o 
 -15  -1   2      919.67     1018.79    118.23 o 
 -14  -1   2      501.93      531.30     83.14 o 
 -13  -1   2     1023.83     1086.98    106.82 o 
 -12  -1   2       16.32      -33.94     85.80 o 
 -11  -1   2      109.48      109.98     74.02 o 
 -10  -1   2     2959.72     2976.79     94.11 o 
  -9  -1   2     3070.30     3143.94     89.08 o 
  -8  -1   2      634.87      654.58     65.39 o 
  -7  -1   2      273.74      329.64     79.73 o 
  -6  -1   2     4058.10     4148.84     91.04 o 
  -5  -1   2     2904.55     2688.05     93.61 o 
  -4  -1   2      822.63      639.21     80.91 o 
  -3  -1   2       33.01       77.68     70.02 o 
  -2  -1   2       27.44      -18.27     81.45 o 
  -1  -1   2      159.08       65.53     76.86 o 
   0  -1   2        1.45        1.06     83.20 o 
   1  -1   2      301.75      233.45     85.62 o 
   2  -1   2       12.80      -13.55     83.45 o 
   3  -1   2      282.86      235.73     74.96 o 
   4  -1   2      267.34      224.89     77.64 o 
   5  -1   2     2428.58     2130.08     97.85 o 
   6  -1   2     5336.50     5298.36    112.48 o 
   7  -1   2      764.14      731.94     85.38 o 
   8  -1   2       40.52       51.74     73.66 o 
   9  -1   2     1328.14     1415.49     80.96 o 
  10  -1   2     2099.31     2203.62     98.57 o 
  11  -1   2      597.93      555.19     93.67 o 
  12  -1   2      118.11      115.28     86.05 o 
  13  -1   2      218.87      166.58    102.68 o 
  14  -1   2      275.40      239.33    100.33 o 
  15  -1   2      605.48      769.61     98.49 o 
 -15   0   2     1451.99     1556.92    121.63 o 
 -14   0   2     6060.16     6471.57    122.32 o 
 -13   0   2      441.86      491.54     99.77 o 
 -12   0   2      252.34      273.76     71.21 o 
 -11   0   2     4530.92     4610.95    100.14 o 
 -10   0   2     3855.16     3907.83    106.86 o 
  -9   0   2     3941.55     3812.97     83.19 o 
  -8   0   2      380.01      365.67     78.91 o 
  -7   0   2       20.19       58.22     87.69 o 
  -6   0   2     5957.77     5708.71    117.75 o 
  -5   0   2     6319.63     5682.06    122.77 o 
  -4   0   2     5881.79     5120.66    128.38 o 
  -3   0   2     1546.32     1140.36    119.29 o 
  -2   0   2      383.24      231.38     89.50 o 
  -1   0   2       79.09       30.32     96.62 o 
   1   0   2       94.23       53.10     77.05 o 
   2   0   2      278.16       97.69     85.40 o 
   3   0   2     4982.04     7587.17    169.32 o 
   4   0   2    11754.72    10513.25    186.77 o 
   5   0   2     7024.34     6611.00    126.20 o 
   6   0   2     2156.69     2055.94     94.44 o 
   7   0   2     2602.64     2415.29     89.24 o 
   8   0   2     4414.66     4173.83     99.31 o 
   9   0   2     5646.19     5002.03     88.37 o 
  10   0   2     3595.85     3413.35    103.60 o 
  11   0   2      140.04      313.56     96.07 o 
  12   0   2      832.75      914.00     75.17 o 
  13   0   2     2339.66     2075.91     94.38 o 
  14   0   2     5027.26     4853.92    117.51 o 
  15   0   2      706.49      814.07    118.32 o 
 -15   1   2      646.94      778.85     98.02 o 
 -14   1   2      913.16      846.92     87.56 o 
 -13   1   2     1880.05     1855.57    108.85 o 
 -12   1   2        0.50       42.31     84.85 o 
 -11   1   2       71.85      101.48     90.05 o 
 -10   1   2     4394.14     4495.25    107.79 o 
  -9   1   2    11071.03    10587.33    118.66 o 
  -8   1   2     2382.93     2371.24     69.45 o 
  -7   1   2       88.61      156.19     81.57 o 
  -6   1   2    27199.39    29539.35    202.91 o 
  -5   1   2    26449.46    25055.09    200.30 o 
  -4   1   2      324.16      301.19     65.86 o 
  -3   1   2     1779.67     1605.12    104.98 o 
  -2   1   2      525.70      380.15     88.38 o 
  -1   1   2    13271.78    10126.36    245.38 o 
   1   1   2    10837.56     7104.85    194.70 o 
   2   1   2      263.94       71.20     80.53 o 
   3   1   2     3507.18     3033.95    119.04 o 
   4   1   2       17.42       39.95     58.93 o 
   5   1   2    26189.92    25776.34    213.28 o 
   6   1   2    32246.27    33998.06    223.33 o 
   7   1   2      769.36      936.46     84.44 o 
   8   1   2     1704.85     1594.51     72.53 o 
   9   1   2    11138.14    10840.52    114.08 o 
  10   1   2     5200.23     5434.82     93.91 o 
  11   1   2      666.80      798.32     91.80 o 
  12   1   2       22.40      130.47     83.91 o 
  13   1   2     2049.49     2194.60    106.75 o 
  14   1   2     1360.91     1499.73     76.16 o 
  15   1   2      793.38      923.88    117.98 o 
 -15   2   2       86.81      198.72    113.86 o 
 -14   2   2      511.04      374.10    100.60 o 
 -13   2   2      895.08      898.54    103.97 o 
 -12   2   2      219.64      336.47     69.09 o 
 -11   2   2      294.71      374.13     89.26 o 
 -10   2   2        1.43       48.08     72.48 o 
  -9   2   2     1861.98     1866.44     82.22 o 
  -8   2   2      339.16      318.57     75.01 o 
  -7   2   2      146.77      176.84     79.11 o 
  -6   2   2       95.20       20.98     77.33 o 
  -5   2   2      370.20      267.98     82.37 o 
  -4   2   2      224.72      236.04     72.31 o 
  -3   2   2        6.19       11.43     84.62 o 
  -2   2   2      251.62      175.99     89.94 o 
  -1   2   2       50.65       38.43     90.54 o 
   0   2   2       10.33        4.01     80.15 o 
   1   2   2      100.98       82.08     81.26 o 
   2   2   2      356.46      240.10     87.51 o 
   3   2   2      101.76       76.52     82.18 o 
   4   2   2      284.18      240.34     70.20 o 
   5   2   2      490.66      481.16     71.18 o 
   6   2   2       57.43       58.23     65.77 o 
   7   2   2      419.78      476.28     66.19 o 
   8   2   2      209.69      226.74     59.66 o 
   9   2   2      830.73      891.06     76.62 o 
  10   2   2       56.06       76.96     54.92 o 
  11   2   2      587.82      675.50     90.13 o 
  12   2   2       82.06      180.45     83.10 o 
  13   2   2      103.05       38.31     81.92 o 
  14   2   2      377.39      323.20     98.22 o 
  15   2   2       83.08      125.88    114.33 o 
 -15   3   2      681.40      672.01    116.54 o 
 -14   3   2      537.03      513.39    100.01 o 
 -13   3   2        9.10       58.93     79.79 o 
 -12   3   2      257.36      215.05     84.30 o 
 -11   3   2     1294.91     1286.37     94.61 o 
 -10   3   2      292.84      268.02     90.56 o 
  -9   3   2      137.69      116.82     71.44 o 
  -8   3   2      466.62      466.23     75.39 o 
  -7   3   2      519.14      452.90     80.71 o 
  -6   3   2      341.66      342.80     80.57 o 
  -5   3   2      298.60      324.64     79.98 o 
  -4   3   2      178.68      147.53     85.73 o 
  -3   3   2        0.63      -16.62     72.83 o 
  -2   3   2      632.39      420.49     90.91 o 
  -1   3   2     2852.44     2325.95    113.08 o 
   0   3   2      101.79       37.62     89.38 o 
   1   3   2     2759.68     2185.02    100.21 o 
   2   3   2      703.49      569.60     86.44 o 
   3   3   2       35.98       60.00     69.66 o 
   4   3   2        6.12      356.39     76.37 o 
   5   3   2     1254.98     1257.42     72.76 o 
   6   3   2     1039.00     1076.33     71.62 o 
   7   3   2      326.51      328.60     75.96 o 
   8   3   2     1028.11     1091.88     77.01 o 
   9   3   2      126.31      124.48     57.41 o 
  10   3   2     1825.28     1850.90     78.16 o 
  11   3   2      389.89      387.87     63.80 o 
  12   3   2       75.73       63.53     82.27 o 
  13   3   2        9.61       24.28     97.82 o 
  14   3   2      194.78      165.86     97.25 o 
  15   3   2       76.35       73.78     92.40 o 
 -15   4   2      522.83      523.62    114.87 o 
 -14   4   2      400.87      440.65     80.18 o 
 -13   4   2      136.41      191.55     98.31 o 
 -12   4   2      104.84      176.10     81.92 o 
 -11   4   2      976.96     1016.36     90.30 o 
 -10   4   2      143.47       94.78     88.29 o 
  -9   4   2     3347.23     3356.71    104.39 o 
  -8   4   2     1698.64     1493.76     80.31 o 
  -7   4   2     1653.95     1480.90     83.17 o 
  -6   4   2     8934.43     8093.46    120.10 o 
  -5   4   2    18231.20    17258.19    162.40 o 
  -4   4   2     2815.13     3165.11    102.64 o 
  -3   4   2      848.66      734.83     91.85 o 
  -2   4   2     8688.62     8639.65    145.05 o 
  -1   4   2     1488.29     1017.36     83.73 o 
   0   4   2       60.80       37.49     72.62 o 
   1   4   2     2759.63     2014.03     81.19 o 
   2   4   2    14515.82    15262.71    172.93 o 
   3   4   2     1012.38     1191.51     94.86 o 
   4   4   2      489.94      634.91     74.13 o 
   5   4   2    26413.54    26436.83    187.10 o 
   6   4   2    11348.57    10709.95    133.23 o 
   7   4   2     1753.29     1986.49     74.31 o 
   8   4   2     3398.09     3012.14     87.71 o 
   9   4   2     2684.42     2563.00     91.69 o 
  10   4   2      270.32      324.01     87.49 o 
  11   4   2     1364.63     1423.19     89.18 o 
  12   4   2        5.20       28.40     88.74 o 
  13   4   2      292.60      377.05     97.62 o 
  14   4   2      425.92      431.47    111.08 o 
  15   4   2      312.28      226.48    113.30 o 
 -14   5   2      397.43      400.44    116.85 o 
 -13   5   2     1786.50     1760.75    105.87 o 
 -12   5   2     2197.02     2251.91    109.02 o 
 -11   5   2      711.98      838.66     73.86 o 
 -10   5   2     1588.23     1767.01     95.61 o 
  -9   5   2     2888.95     2825.20    102.26 o 
  -8   5   2     6615.61     6208.26     94.59 o 
  -7   5   2     2991.52     2956.43     89.09 o 
  -6   5   2      437.47      559.44     78.69 o 
  -5   5   2      243.64      379.14     81.25 o 
  -4   5   2       70.31      111.63     78.50 o 
  -3   5   2     2593.97     3015.32    103.37 o 
  -2   5   2     7267.83     7606.28    131.81 o 
  -1   5   2     2359.38     2476.63     99.10 o 
   0   5   2        8.19        6.36     79.79 o 
   1   5   2     2571.31     2448.64     97.98 o 
   2   5   2     6768.74     7083.78    124.09 o 
   3   5   2     2168.06     2694.02     98.47 o 
   4   5   2       52.81       53.51     52.33 o 
   5   5   2       50.72       18.27     62.12 o 
   6   5   2      174.23      149.03     74.28 o 
   7   5   2      500.40      546.24     75.86 o 
   8   5   2     1882.27     1826.10     82.57 o 
   9   5   2     1465.03     1422.41     94.18 o 
  10   5   2      121.09       64.95     86.76 o 
  11   5   2        0.60      -54.09     70.95 o 
  12   5   2      355.67      441.12    102.23 o 
  13   5   2      623.58      715.87     98.73 o 
  14   5   2      258.99      311.59    114.94 o 
 -14   6   2       95.89       83.45    115.39 o 
 -13   6   2       22.88       16.15     96.76 o 
 -12   6   2      756.19      499.07    104.42 o 
 -11   6   2     1714.72     1657.82     92.17 o 
 -10   6   2      374.21      375.24     73.47 o 
  -9   6   2       56.87       92.88     87.57 o 
  -8   6   2      947.79      946.31     95.63 o 
  -7   6   2     2823.49     2643.72     87.60 o 
  -6   6   2     1278.67     1294.87     81.90 o 
  -5   6   2        0.24        8.49     61.64 o 
  -4   6   2      629.28      565.55     84.52 o 
  -3   6   2     1308.50     1622.40     90.48 o 
  -2   6   2     1556.92     1154.59     94.35 o 
  -1   6   2       66.73       81.33     79.09 o 
   0   6   2      269.14      114.64     85.87 o 
   1   6   2      182.11      219.79     78.30 o 
   2   6   2     1565.03     1513.82     75.76 o 
   3   6   2     1465.04     1514.12     90.40 o 
   4   6   2       29.33      232.30     64.00 o 
   5   6   2        6.10       59.52     74.48 o 
   6   6   2     3323.80     3277.00     90.69 o 
   7   6   2     6472.30     6532.53    106.02 o 
   8   6   2     3132.09     3373.14     96.73 o 
   9   6   2      313.92      324.15     64.38 o 
  10   6   2     5182.29     5157.28    104.36 o 
  11   6   2     5798.10     5809.49    120.57 o 
  12   6   2     1359.44     1456.35    106.51 o 
  13   6   2       10.61       -2.59     97.58 o 
  14   6   2      459.71      369.10    115.92 o 
 -14   7   2      740.51      486.84     95.91 o 
 -13   7   2       39.91       93.93    111.14 o 
 -12   7   2      159.40      271.59     98.66 o 
 -11   7   2     2469.43     2621.31    110.96 o 
 -10   7   2       81.00       35.24     84.51 o 
  -9   7   2     1111.23     1021.00     92.10 o 
  -8   7   2      172.67      173.18     90.89 o 
  -7   7   2      559.93      656.44     93.91 o 
  -6   7   2     1157.26     1182.05     80.69 o 
  -5   7   2      905.98      824.12     90.93 o 
  -4   7   2     3009.36     3350.83     92.81 o 
  -3   7   2     3884.91     4169.51     99.93 o 
  -2   7   2     9743.73     9321.28    126.78 o 
  -1   7   2     7427.20     8620.18    121.91 o 
   0   7   2     8327.13     9534.84    123.41 o 
   1   7   2     3103.62     4392.67    101.33 o 
   2   7   2    18588.96    19483.35    153.68 o 
   3   7   2     1263.55     2565.39     92.44 o 
   4   7   2      346.33      743.05     79.02 o 
   5   7   2     5551.51     5250.43     91.23 o 
   6   7   2     4234.94     3967.27     85.22 o 
   7   7   2      848.47      897.23     83.81 o 
   8   7   2      638.06      599.84     90.49 o 
   9   7   2      813.16      806.49     73.88 o 
  10   7   2       10.39       35.83     81.91 o 
  11   7   2     3988.61     4024.77    112.74 o 
  12   7   2      240.98      233.54     98.68 o 
  13   7   2       20.00      -83.56     94.28 o 
 -13   8   2     1246.08     1338.42    119.94 o 
 -12   8   2     1505.67     1691.54    103.57 o 
 -11   8   2       56.48       61.99    100.06 o 
 -10   8   2      394.16      304.01    101.53 o 
  -9   8   2     1377.11     1309.91     76.78 o 
  -8   8   2     3171.88     3262.40     88.99 o 
  -7   8   2     4045.27     3973.59    106.85 o 
  -6   8   2      324.25      249.17     76.18 o 
  -5   8   2      784.98      671.99     76.61 o 
  -4   8   2      846.67      657.61     77.45 o 
  -3   8   2     2382.30     2102.57     87.19 o 
  -2   8   2      523.44      590.66     64.89 o 
  -1   8   2      229.68      247.62     74.64 o 
   0   8   2      201.89      331.67     75.22 o 
   1   8   2      143.81      162.33     60.24 o 
   2   8   2      431.94      436.24     74.91 o 
   3   8   2     1303.91     1649.02     82.26 o 
   4   8   2      391.62      322.82     75.13 o 
   5   8   2      191.81      230.25     76.51 o 
   6   8   2      317.16      245.87     79.24 o 
   7   8   2     1976.10     2045.40     98.40 o 
   8   8   2     1257.50     1216.32     93.65 o 
   9   8   2      801.41      719.46     74.46 o 
  10   8   2       29.93       26.40     70.60 o 
  11   8   2       90.77       76.02     97.83 o 
  12   8   2      258.31      293.67    111.41 o 
  13   8   2      481.19      483.38     95.40 o 
 -12   9   2      601.40      560.49    118.18 o 
 -11   9   2      503.07      411.95    101.07 o 
 -10   9   2       23.21       46.43    100.18 o 
  -9   9   2        0.52     -100.41    100.41 o 
  -8   9   2      252.83      269.99     70.39 o 
  -7   9   2      578.83      683.03     92.37 o 
  -6   9   2      325.97      395.38     91.74 o 
  -5   9   2        1.09       38.30     89.68 o 
  -4   9   2      354.33      373.37     77.01 o 
  -3   9   2      180.46      165.76     70.97 o 
  -2   9   2       81.80       19.92     72.84 o 
  -1   9   2      178.41       85.12     72.62 o 
   0   9   2      234.98      223.20     59.78 o 
   1   9   2      123.03       72.38     71.55 o 
   2   9   2      143.90      215.02     70.73 o 
   3   9   2       77.25       88.99     83.92 o 
   4   9   2      173.75      209.73     89.60 o 
   5   9   2      160.59      244.73     88.41 o 
   6   9   2      360.87      322.76     88.92 o 
   7   9   2     1521.58     1632.25     92.39 o 
   8   9   2      477.68      447.94     62.27 o 
   9   9   2       94.29       66.24     81.21 o 
  10   9   2      523.80      549.13    100.25 o 
  11   9   2      573.14      528.39     84.68 o 
  12   9   2      354.03      223.55    116.26 o 
 -12  10   2      394.51      320.84    117.20 o 
 -11  10   2     2227.02     2245.98    124.12 o 
 -10  10   2      186.03      267.36     99.26 o 
  -9  10   2       12.25      -21.57     99.35 o 
  -8  10   2      840.19      755.34    104.08 o 
  -7  10   2      215.81      262.78     70.74 o 
  -6  10   2     1617.04     1650.83     80.24 o 
  -5  10   2      720.75      716.96     92.86 o 
  -4  10   2       47.72      -47.14     91.58 o 
  -3  10   2       60.14       87.10     88.52 o 
  -2  10   2      308.33      250.46     91.51 o 
  -1  10   2       88.83      174.57     89.35 o 
   0  10   2     1173.30     1395.97     79.84 o 
   1  10   2       98.10      -15.32     72.85 o 
   2  10   2      257.87      234.52     89.85 o 
   3  10   2       34.25      190.81     89.93 o 
   4  10   2     1755.18     1788.82     93.98 o 
   5  10   2       24.67      -31.47     73.78 o 
   6  10   2     1386.73     1143.51     77.84 o 
   7  10   2       99.92      185.53     82.98 o 
   8  10   2       32.41       -1.77     80.85 o 
   9  10   2        5.80       53.74     80.38 o 
  10  10   2       43.99       98.88     97.00 o 
  11  10   2      452.69      524.75     96.81 o 
 -11  11   2      397.10      540.63    115.08 o 
 -10  11   2        0.38       96.52    116.20 o 
  -9  11   2      210.08      334.80     99.26 o 
  -8  11   2     2788.57     2936.30    109.93 o 
  -7  11   2     3264.90     3249.59    112.04 o 
  -6  11   2     1161.08     1031.42     77.81 o 
  -5  11   2     2170.91     2203.38     94.61 o 
  -4  11   2     2553.77     2416.58     74.80 o 
  -3  11   2     2325.38     2153.80     99.38 o 
  -2  11   2      374.30      328.54     73.47 o 
  -1  11   2     1441.57     1739.81     96.88 o 
   0  11   2     1513.33     2045.71     99.37 o 
   1  11   2      518.66      608.54     92.83 o 
   2  11   2      457.08      181.28     90.70 o 
   3  11   2      128.97      769.73     91.47 o 
   4  11   2      168.99      404.58     92.07 o 
   5  11   2       66.34      -87.45     89.22 o 
   6  11   2      436.16      312.04     74.41 o 
   7  11   2     1283.83     1239.56    104.62 o 
   8  11   2      335.14      335.68     82.30 o 
   9  11   2      150.87       39.13     97.48 o 
  10  11   2        0.75       22.98     94.63 o 
 -10  12   2       24.75       77.19    113.38 o 
  -9  12   2       85.19      103.60    115.63 o 
  -8  12   2        1.48      -40.89     97.23 o 
  -7  12   2      278.63      230.37     99.62 o 
  -6  12   2       52.02     -102.07    102.07 o 
  -5  12   2        2.61        3.06     99.23 o 
  -4  12   2       20.57      -70.36     70.36 o 
  -3  12   2       94.37      157.35     57.99 o 
  -2  12   2       39.19      128.58     68.36 o 
  -1  12   2       85.80       32.65     85.22 o 
   0  12   2       31.45        4.83     84.39 o 
   1  12   2      153.74       79.92     85.58 o 
   2  12   2       21.37       96.29     67.65 o 
   3  12   2      351.01      178.17     92.68 o 
   4  12   2      327.79      350.66     99.75 o 
   5  12   2       21.31      100.88     71.42 o 
   6  12   2      310.81      354.18     98.21 o 
   7  12   2      982.35     1000.88     83.55 o 
   8  12   2      770.11      988.63    116.32 o 
   9  12   2      380.99      329.44    114.73 o 
  -8  13   2      405.83      351.86    115.44 o 
  -7  13   2      703.35      741.64    117.73 o 
  -6  13   2      152.11      168.33     81.57 o 
  -5  13   2     1944.04     2152.85    106.71 o 
  -4  13   2      695.34      419.62    102.28 o 
  -3  13   2       55.78       58.34     97.47 o 
  -2  13   2      848.29      859.04    103.01 o 
  -1  13   2     1248.00     1300.44    104.38 o 
   0  13   2     1850.00     2007.14     90.41 o 
   1  13   2      553.33      851.23    102.50 o 
   2  13   2      468.25      335.52    102.60 o 
   3  13   2      261.91      280.47     99.50 o 
   4  13   2     1239.81     1004.46    105.43 o 
   5  13   2       83.51      -15.68     82.03 o 
   6  13   2      250.60      289.78     84.06 o 
   7  13   2        8.10      -23.92     94.99 o 
   8  13   2      564.97      526.36     94.82 o 
  -7  14   2     1598.54     1393.54     87.39 o 
  -6  14   2      188.95      222.20     94.54 o 
  -5  14   2      594.99      444.07    117.00 o 
  -4  14   2     1089.12     1341.97    118.26 o 
  -3  14   2      416.96      403.17     71.58 o 
  -2  14   2        8.10       26.63     97.46 o 
  -1  14   2      114.49      384.73    100.54 o 
   0  14   2      456.96      477.13     99.65 o 
   1  14   2      277.25      319.38    100.92 o 
   2  14   2       20.19      -83.68     97.82 o 
   3  14   2       93.08       45.14    102.78 o 
   4  14   2      318.60      253.61     98.33 o 
   5  14   2        3.23      -94.28     94.28 o 
   6  14   2      226.45      204.18     92.54 o 
  -4  15   2       39.48      -10.61     81.32 o 
  -3  15   2       33.27      -79.67    114.32 o 
  -2  15   2       25.21      201.30     94.52 o 
  -1  15   2      302.77      185.10     97.62 o 
   0  15   2      274.35      386.81    115.65 o 
   1  15   2      133.31      119.52     94.42 o 
   2  15   2       82.45       65.18     94.53 o 
   3  15   2      282.78      303.34    112.94 o 
  -4 -15   3       66.20      144.62    114.44 o 
  -3 -15   3        2.21       15.67    115.49 o 
  -2 -15   3      723.61      740.71    117.85 o 
  -1 -15   3      216.61      488.87    117.89 o 
   0 -15   3      123.98       41.14     94.77 o 
   1 -15   3      525.22      543.45    117.94 o 
   2 -15   3      374.95      427.90     97.16 o 
   3 -15   3        1.22       96.76     80.96 o 
   4 -15   3        6.18       58.93     92.99 o 
   5 -15   3      128.44       24.28    115.75 o 
  -6 -14   3        2.33      -95.81     95.81 o 
  -5 -14   3     2263.92     1968.04    124.48 o 
  -4 -14   3     2298.15     1869.41     89.85 o 
  -3 -14   3     2570.34     2145.92     92.02 o 
  -2 -14   3      257.13      222.47     98.80 o 
  -1 -14   3     2049.53     1948.50    105.91 o 
   0 -14   3     2579.52     2573.27    109.06 o 
   1 -14   3     2145.72     2098.33    106.87 o 
   2 -14   3      215.57      240.96     83.23 o 
   3 -14   3       68.16      257.53    102.30 o 
   4 -14   3        0.95      -51.62    101.59 o 
   5 -14   3      593.00      405.98    106.86 o 
   6 -14   3     1332.19     1280.64    100.59 o 
   7 -14   3     1113.10     1266.05     88.28 o 
  -8 -13   3     2963.06     2771.18    105.54 o 
  -7 -13   3      347.16      249.73     97.86 o 
  -6 -13   3     1684.43     1375.86     92.61 o 
  -5 -13   3     6717.83     5058.14    120.30 o 
  -4 -13   3     3039.12     2233.90    116.72 o 
  -3 -13   3      993.98      918.95     85.45 o 
  -2 -13   3      754.26      817.53    103.36 o 
  -1 -13   3     7829.69     7986.43    114.13 o 
   0 -13   3     8717.36     8971.86    127.78 o 
   1 -13   3    12599.18    12946.31    138.37 o 
   2 -13   3     2099.51     2101.05    107.71 o 
   3 -13   3       18.42      220.62     99.12 o 
   4 -13   3     3404.97     3228.87    114.78 o 
   5 -13   3    11673.56    10282.99    138.30 o 
   6 -13   3    10422.65     9498.14    131.43 o 
   7 -13   3     3656.02     3426.98    111.93 o 
   8 -13   3     2564.93     2467.14    123.58 o 
   9 -13   3     4036.20     3603.79    128.55 o 
 -10 -12   3      270.22      211.26    113.06 o 
  -9 -12   3      154.60       80.74    116.23 o 
  -8 -12   3      342.55      260.10     81.71 o 
  -7 -12   3       40.43       32.76     98.88 o 
  -6 -12   3      219.71      121.43     71.44 o 
  -5 -12   3      170.99      132.03     98.78 o 
  -4 -12   3       48.31       64.59     82.15 o 
  -3 -12   3      253.87      245.58     86.18 o 
  -2 -12   3     2282.31     2431.18     94.99 o 
  -1 -12   3      683.89      863.40     72.80 o 
   0 -12   3      721.47      691.79     74.10 o 
   1 -12   3     1919.90     1905.42     92.33 o 
   2 -12   3     1883.77     1602.40     94.57 o 
   3 -12   3      373.70      515.08     84.43 o 
   4 -12   3       87.08      -83.33     83.33 o 
   5 -12   3      116.12       58.35     82.16 o 
   6 -12   3      148.87       52.81     99.61 o 
   7 -12   3      450.68      357.56     99.89 o 
   8 -12   3      197.99      156.55     98.32 o 
   9 -12   3      455.83      334.32    113.09 o 
  10 -12   3       75.07       20.04    115.27 o 
 -11 -11   3      519.43      438.00    116.28 o 
 -10 -11   3     1922.14     1824.37     90.27 o 
  -9 -11   3      457.94      513.57     98.59 o 
  -8 -11   3     1246.95     1111.71     85.13 o 
  -7 -11   3      156.84       75.80     99.84 o 
  -6 -11   3      213.91      150.66     83.00 o 
  -5 -11   3     1142.39     1117.89     65.41 o 
  -4 -11   3     3596.72     3525.19    101.73 o 
  -3 -11   3     3186.34     3066.58    101.91 o 
  -2 -11   3      191.19      172.24     90.78 o 
  -1 -11   3     4709.02     4637.33    107.07 o 
   0 -11   3     8920.41     9360.43    124.15 o 
   1 -11   3     3885.10     3943.07    106.44 o 
   2 -11   3      167.96      153.84     90.06 o 
   3 -11   3      522.76      994.62     96.02 o 
   4 -11   3      516.98      959.56     99.44 o 
   5 -11   3      453.59      277.28     89.63 o 
   6 -11   3      789.25      874.97     87.08 o 
   7 -11   3      150.03      101.02    101.73 o 
   8 -11   3      217.46      169.52    100.91 o 
   9 -11   3       52.21       40.90     80.26 o 
  10 -11   3      960.39      828.06    102.19 o 
  11 -11   3       79.62       68.95     95.12 o 
 -12 -10   3       10.11       63.76    113.02 o 
 -11 -10   3      190.11      182.36     96.07 o 
 -10 -10   3      275.05      176.37     99.27 o 
  -9 -10   3     2182.29     2057.46     90.21 o 
  -8 -10   3     1237.11     1354.45     95.17 o 
  -7 -10   3      432.19      360.99     70.64 o 
  -6 -10   3     4135.07     3578.31     88.05 o 
  -5 -10   3     4167.99     3782.25    132.12 o 
  -4 -10   3     1362.41     1320.47    100.07 o 
  -3 -10   3       42.15      234.07     75.78 o 
  -2 -10   3     1803.78     1929.36     85.74 o 
  -1 -10   3     3419.66     3789.93    104.75 o 
   0 -10   3     4287.33     4583.38     96.49 o 
   1 -10   3     6551.83     7193.99    116.37 o 
   2 -10   3     4846.57     5426.88    113.71 o 
   3 -10   3     1033.13     1344.59     94.46 o 
   4 -10   3     1983.13     1874.98     75.34 o 
   5 -10   3    11365.16    10690.86    133.31 o 
   6 -10   3    14189.89    13954.36    127.08 o 
   7 -10   3     3311.74     3250.21     98.70 o 
   8 -10   3     2422.14     2189.38     93.22 o 
   9 -10   3     5339.03     5568.82    117.96 o 
  10 -10   3     1353.26     1373.99    103.56 o 
  11 -10   3     1142.93     1156.29    105.17 o 
  12 -10   3       26.73     -117.03    117.03 o 
 -12  -9   3     2244.78     2332.71    122.82 o 
 -11  -9   3      494.90      535.30     82.91 o 
 -10  -9   3      143.26      170.68     82.16 o 
  -9  -9   3      895.34      911.31     80.49 o 
  -8  -9   3     4833.75     4912.25    104.17 o 
  -7  -9   3     3853.52     3900.34    107.24 o 
  -6  -9   3     1296.68     1254.02     95.21 o 
  -5  -9   3      142.17      121.18     63.30 o 
  -4  -9   3     1996.84     2043.27     98.67 o 
  -3  -9   3     1651.26     1836.15     76.62 o 
  -2  -9   3    12649.31    12794.73    130.86 o 
  -1  -9   3     1183.38     1290.31     78.21 o 
   0  -9   3     2294.96     2515.89     84.68 o 
   1  -9   3     3334.70     2854.00     81.78 o 
   2  -9   3    10547.90     9872.22    117.33 o 
   3  -9   3      105.43      485.30     79.92 o 
   4  -9   3       15.97      245.26     80.02 o 
   5  -9   3      226.42      280.61     91.96 o 
   6  -9   3     1342.12     1249.81     96.17 o 
   7  -9   3     1927.71     1982.42     99.45 o 
   8  -9   3     1177.40     1227.69     94.82 o 
   9  -9   3      706.61      681.23     86.84 o 
  10  -9   3       50.66      132.24     99.12 o 
  11  -9   3      191.13      162.21     99.14 o 
  12  -9   3     1363.62     1312.72    111.46 o 
  13  -9   3        3.31       28.64     81.55 o 
 -13  -8   3      640.51      755.01     95.54 o 
 -12  -8   3        0.47       42.19     97.70 o 
 -11  -8   3      689.50      772.35    101.57 o 
 -10  -8   3      280.37      286.86     77.11 o 
  -9  -8   3       30.35        4.83     83.91 o 
  -8  -8   3     1178.83     1204.64     77.59 o 
  -7  -8   3       27.30       22.16     73.31 o 
  -6  -8   3      426.78      391.23     82.21 o 
  -5  -8   3     1259.04     1190.28     77.98 o 
  -4  -8   3     1947.23     1826.40     81.07 o 
  -3  -8   3      348.59      321.28     72.42 o 
  -2  -8   3       12.43       -1.18     72.95 o 
  -1  -8   3     2635.85     2550.91     87.88 o 
   0  -8   3     5058.46     4854.46     89.70 o 
   1  -8   3     2302.14     2263.14     87.57 o 
   2  -8   3       20.43        2.71     74.25 o 
   3  -8   3       27.40       86.51     74.37 o 
   4  -8   3      338.00      665.29     78.31 o 
   5  -8   3      422.03      324.37     77.97 o 
   6  -8   3      289.87      306.23     92.21 o 
   7  -8   3      116.92      186.01     91.94 o 
   8  -8   3      150.06       93.95     91.36 o 
   9  -8   3       32.69       97.35     85.56 o 
  10  -8   3      600.65      568.11     84.70 o 
  11  -8   3      189.20      286.34    100.20 o 
  12  -8   3       40.14      122.57     96.88 o 
  13  -8   3      260.41      323.26    116.71 o 
 -14  -7   3       11.05      122.92    111.02 o 
 -13  -7   3       85.89      146.98     94.65 o 
 -12  -7   3      263.42      323.39     99.62 o 
 -11  -7   3       99.73       84.39     99.72 o 
 -10  -7   3       31.35       29.70     67.65 o 
  -9  -7   3      588.33      569.91     65.71 o 
  -8  -7   3      290.58      255.16     74.17 o 
  -7  -7   3       65.67       47.85     64.12 o 
  -6  -7   3     4027.11     4061.23     90.08 o 
  -5  -7   3     2464.70     3739.50     85.08 o 
  -4  -7   3       66.70        3.77     53.16 o 
  -3  -7   3     4015.84     7119.49    115.94 o 
  -2  -7   3     3307.96     3879.84    103.06 o 
  -1  -7   3      498.36      420.94     84.14 o 
   0  -7   3      667.25      625.87     68.12 o 
   1  -7   3      756.96     1082.10     86.21 o 
   2  -7   3     8225.29    10207.70    130.75 o 
   3  -7   3     9511.28    10946.08    136.00 o 
   4  -7   3      136.36      118.24     76.27 o 
   5  -7   3    11498.88    10586.31    117.63 o 
   6  -7   3    14039.76    12829.39    122.17 o 
   7  -7   3     1849.83     1698.56     81.85 o 
   8  -7   3     1515.67     1713.42     96.79 o 
   9  -7   3     2095.68     2224.75     98.65 o 
  10  -7   3       15.48      -46.67     84.62 o 
  11  -7   3      716.23      741.87    103.82 o 
  12  -7   3      514.79      468.69     82.68 o 
  13  -7   3        0.12       25.81     80.02 o 
  14  -7   3       71.01       13.20    114.44 o 
 -14  -6   3      146.33      169.03    115.04 o 
 -13  -6   3     1498.06     1378.56    103.22 o 
 -12  -6   3     4505.21     4406.97    115.55 o 
 -11  -6   3     7992.02     7713.47    115.03 o 
 -10  -6   3     2782.30     2845.97     99.93 o 
  -9  -6   3      538.94      686.20     90.83 o 
  -8  -6   3    12958.78    13013.68    116.66 o 
  -7  -6   3    48428.05    54850.70    234.99 o 
  -6  -6   3     5069.71     4840.37     89.87 o 
  -5  -6   3     2559.75     3166.08     84.43 o 
  -4  -6   3    25151.14    27871.17    183.74 o 
  -3  -6   3    19335.57    21109.64    192.28 o 
  -2  -6   3    54495.30    72242.21    311.34 o 
  -1  -6   3    14358.99    17445.50    158.22 o 
   0  -6   3     2561.00     3083.06     96.95 o 
   1  -6   3    22445.84    23827.05    194.91 o 
   2  -6   3    49924.73    55744.48    283.79 o 
   3  -6   3     9224.26    14515.81    162.42 o 
   4  -6   3     8887.41    11735.51    167.07 o 
   5  -6   3     7361.63     7694.78    114.83 o 
   6  -6   3     2278.77     1665.75     91.81 o 
   7  -6   3    30104.60    29890.06    180.10 o 
   8  -6   3     3530.34     3298.56    109.17 o 
   9  -6   3      778.98      780.81     93.00 o 
  10  -6   3      615.86      399.23     92.02 o 
  11  -6   3     5459.02     5451.96    106.27 o 
  12  -6   3     2216.19     2082.50    107.96 o 
  13  -6   3     1086.05     1004.70     86.05 o 
  14  -6   3       14.02      111.02     93.81 o 
 -14  -5   3      828.12      974.90    119.16 o 
 -13  -5   3     1033.06     1025.41    102.33 o 
 -12  -5   3        3.81       97.82     97.70 o 
 -11  -5   3      159.14      256.04     85.46 o 
 -10  -5   3        8.43      -12.61     86.86 o 
  -9  -5   3      260.36      325.55     78.88 o 
  -8  -5   3     2828.23     2900.37     77.40 o 
  -7  -5   3      203.94      186.05     74.28 o 
  -6  -5   3      412.01      400.50     79.75 o 
  -5  -5   3     4116.25     4148.99    108.90 o 
  -4  -5   3     4318.95     4127.88     82.11 o 
  -3  -5   3        1.69      -11.67     78.96 o 
  -2  -5   3       89.17      225.05     81.81 o 
  -1  -5   3     3273.74     3299.12    106.15 o 
   0  -5   3     5927.84     5759.03    127.21 o 
   1  -5   3     2795.17     2653.65     91.57 o 
   2  -5   3      192.34      163.10     59.44 o 
   3  -5   3        1.74      201.88     67.76 o 
   4  -5   3     1336.32     1955.17     94.54 o 
   5  -5   3     3134.90     4600.27    109.23 o 
   6  -5   3      142.00      172.01     53.52 o 
   7  -5   3        0.82      -23.10     72.95 o 
   8  -5   3     1136.35     1141.23     79.15 o 
   9  -5   3      599.79      447.64     77.99 o 
  10  -5   3      224.95      185.22     89.37 o 
  11  -5   3       32.93       63.17     70.48 o 
  12  -5   3      229.45      184.62    101.27 o 
  13  -5   3     1422.29     1343.80    104.16 o 
  14  -5   3      145.21      185.42    113.40 o 
  15  -5   3       17.26      128.70    113.73 o 
 -15  -4   3      183.29      197.33    113.52 o 
 -14  -4   3       75.14      156.05     78.14 o 
 -13  -4   3      819.75      825.36     85.19 o 
 -12  -4   3     1324.70     1372.85     94.95 o 
 -11  -4   3      490.67      520.27     72.66 o 
 -10  -4   3      103.80      100.31     87.11 o 
  -9  -4   3      101.70       55.75     78.86 o 
  -8  -4   3      120.06      112.22     58.23 o 
  -7  -4   3      421.50      415.37     75.38 o 
  -6  -4   3     3331.64     3548.66     89.75 o 
  -5  -4   3     1275.34     1192.97     68.61 o 
  -4  -4   3       91.67       60.83     68.02 o 
  -3  -4   3     3770.16     4623.01    102.41 o 
  -2  -4   3     2764.02     2962.87    101.32 o 
  -1  -4   3      494.65      545.68     82.21 o 
   0  -4   3      299.98      164.40     82.26 o 
   1  -4   3     1048.73     1638.46     87.51 o 
   2  -4   3     6799.39     7765.77    134.76 o 
   3  -4   3    11407.98    11087.10    151.59 o 
   4  -4   3        9.62       26.16     78.37 o 
   5  -4   3     8695.57     8312.73    123.65 o 
   6  -4   3    13082.60    13008.19    140.17 o 
   7  -4   3     2876.90     2651.58     88.05 o 
   8  -4   3       19.27       84.62     71.77 o 
   9  -4   3      636.50      565.81     82.25 o 
  10  -4   3      771.83      876.98     91.58 o 
  11  -4   3     1396.79     1559.54     80.33 o 
  12  -4   3      743.72      608.35     71.38 o 
  13  -4   3      180.20      262.76     99.73 o 
  14  -4   3        4.97       51.15     96.52 o 
  15  -4   3      360.07      309.15     95.39 o 
 -15  -3   3       20.83      -57.51    115.50 o 
 -14  -3   3       26.17      110.19     96.52 o 
 -13  -3   3     3727.98     3677.79    111.75 o 
 -12  -3   3       65.75      156.64     83.33 o 
 -11  -3   3    10511.73    10588.67    126.43 o 
 -10  -3   3      558.91      519.67     64.77 o 
  -9  -3   3       33.52       20.63     71.19 o 
  -8  -3   3     9984.74     9636.86    116.23 o 
  -7  -3   3    20697.80    20821.33    160.27 o 
  -6  -3   3     8130.13     7776.25    113.15 o 
  -5  -3   3      820.24      802.54     66.41 o 
  -4  -3   3    19856.10    18854.11    175.56 o 
  -3  -3   3    12761.78    11971.24    152.12 o 
  -2  -3   3    13340.51    12700.72    176.98 o 
  -1  -3   3     3521.53     3389.20    120.19 o 
   0  -3   3      670.86      643.57     93.24 o 
   1  -3   3     6417.50     5552.91    141.42 o 
   2  -3   3    16300.13    15320.96    192.21 o 
   3  -3   3     7356.34     9038.12    140.69 o 
   4  -3   3    12413.87    11513.13    153.66 o 
   5  -3   3      435.90      385.33     80.72 o 
   6  -3   3     4646.82     4777.11    103.52 o 
   7  -3   3    15681.57    15333.14    135.38 o 
   8  -3   3     6680.64     6364.97    103.35 o 
   9  -3   3      272.91      315.31     73.34 o 
  10  -3   3       32.89       24.04     89.22 o 
  11  -3   3     9274.26     9314.20    122.96 o 
  12  -3   3       20.88      104.18     83.09 o 
  13  -3   3     4008.46     4315.88    114.88 o 
  14  -3   3       99.11      232.55     81.68 o 
  15  -3   3        1.48       26.52    113.96 o 
 -15  -2   3       24.05      134.24    114.79 o 
 -14  -2   3      638.69      617.63     82.22 o 
 -13  -2   3      520.87      540.54    101.67 o 
 -12  -2   3      231.08      293.68     85.24 o 
 -11  -2   3      133.09      177.52     89.94 o 
 -10  -2   3       27.26       55.27     61.64 o 
  -9  -2   3      435.26      444.94     61.34 o 
  -8  -2   3      417.30      427.86     60.75 o 
  -7  -2   3       11.94       63.41     76.13 o 
  -6  -2   3      182.96      183.48     69.57 o 
  -5  -2   3      672.67      575.85     56.82 o 
  -4  -2   3      728.45      636.87     63.12 o 
  -3  -2   3       17.02       19.21     82.27 o 
  -2  -2   3       21.04       22.28     82.62 o 
  -1  -2   3      378.03      299.60     87.57 o 
   0  -2   3     1011.24      884.04    101.00 o 
   1  -2   3      439.69      262.61     87.97 o 
   2  -2   3       28.26        4.13     86.40 o 
   3  -2   3      592.16      418.67     90.19 o 
   4  -2   3       32.46       22.39     70.37 o 
   5  -2   3      597.90      525.52     83.85 o 
   6  -2   3       25.42       -4.01     64.71 o 
   7  -2   3      182.64      194.08     56.95 o 
   8  -2   3       61.89       24.52     73.31 o 
   9  -2   3     1274.89     1293.66     67.94 o 
  10  -2   3      256.79      316.58     74.64 o 
  11  -2   3       41.34      181.86     88.75 o 
  12  -2   3      205.69      201.59     85.00 o 
  13  -2   3     2237.60     2092.67    109.50 o 
  14  -2   3      372.82      357.51     99.64 o 
  15  -2   3       39.88       95.35    113.73 o 
 -15  -1   3        0.25       31.82    114.55 o 
 -14  -1   3      107.62      131.90     99.60 o 
 -13  -1   3     1166.68     1240.46    106.25 o 
 -12  -1   3        3.72       54.09     69.65 o 
 -11  -1   3       27.93        4.36     89.69 o 
 -10  -1   3        2.16       41.96     79.79 o 
  -9  -1   3       47.62       75.31     72.84 o 
  -8  -1   3      564.26      635.59     76.23 o 
  -7  -1   3      381.02      392.49     67.01 o 
  -6  -1   3      556.50      553.19     61.62 o 
  -5  -1   3      554.37      528.79     62.94 o 
  -4  -1   3      859.34      772.33     69.08 o 
  -3  -1   3      442.81      344.61     91.08 o 
  -2  -1   3      136.56       80.69     79.75 o 
  -1  -1   3      213.73       75.23     60.23 o 
   0  -1   3      371.31      300.83    110.77 o 
   1  -1   3      233.43      139.97     97.21 o 
   2  -1   3      257.48      154.55     83.24 o 
   3  -1   3       11.34      140.02     89.81 o 
   4  -1   3       63.83       66.37     60.95 o 
   5  -1   3      203.95      145.89     71.59 o 
   6  -1   3      857.12      879.11     75.74 o 
   7  -1   3       82.30      114.46     67.31 o 
   8  -1   3      371.36      367.07     62.75 o 
   9  -1   3        2.93        6.48     72.13 o 
  10  -1   3      179.79      369.71     92.90 o 
  11  -1   3      257.95      381.89     92.44 o 
  12  -1   3       14.44       37.71     70.48 o 
  13  -1   3       56.86      157.82     82.74 o 
  14  -1   3      166.17      153.24     81.45 o 
  15  -1   3        2.24       -9.90    116.08 o 
 -15   0   3      175.48      273.95     93.83 o 
 -14   0   3      322.53      300.31     84.54 o 
 -13   0   3     9520.91    10082.83    133.30 o 
 -12   0   3     1431.44     1577.11     91.55 o 
 -11   0   3    21042.61    23124.34    154.29 o 
 -10   0   3     1290.93     1277.49     96.05 o 
  -9   0   3      767.26      832.56     77.32 o 
  -8   0   3    30189.24    30036.31    184.07 o 
  -7   0   3    79818.73    92417.72    335.40 o 
  -6   0   3    53349.86    60492.21    290.65 o 
  -5   0   3       16.72       53.63     83.09 o 
  -2   0   3    11452.79     6702.52    180.64 o 
  -1   0   3    26023.95    19310.06    431.19 o 
   1   0   3    26004.71    18592.17    354.50 o 
   2   0   3    12813.70     8409.06    183.18 o 
   4   0   3    80483.95    87292.02    425.36 o 
   5   0   3      471.61      514.94     88.66 o 
   6   0   3    52597.68    58775.58    279.21 o 
   7   0   3    69810.98    77614.43    295.67 o 
   8   0   3    25764.07    25466.62    162.86 o 
   9   0   3       86.69      175.75     59.76 o 
  10   0   3     1496.88     1483.63     73.75 o 
  11   0   3    18613.62    19954.01    157.79 o 
  12   0   3      827.26      871.50     90.51 o 
  13   0   3     8037.57     8336.25    130.62 o 
  14   0   3      134.10      178.34    100.55 o 
  15   0   3      122.90       61.41    116.10 o 
 -15   1   3        6.07       90.75     94.64 o 
 -14   1   3       13.52        8.13     82.14 o 
 -13   1   3      149.92      135.68    102.67 o 
 -12   1   3      384.19      288.33     86.44 o 
 -11   1   3       19.67       85.80     73.31 o 
 -10   1   3      105.69      145.34     74.38 o 
  -9   1   3     1398.30     1510.57     81.56 o 
  -8   1   3      376.15      425.46     76.91 o 
  -7   1   3       74.45       73.08     80.39 o 
  -6   1   3     2021.79     1947.80     94.86 o 
  -5   1   3      254.51      183.31     87.64 o 
  -4   1   3       38.57       16.50     73.20 o 
  -3   1   3      375.09      312.10     91.04 o 
  -2   1   3      370.50       99.36     84.83 o 
  -1   1   3       31.39      -33.13     91.60 o 
   0   1   3      370.76      233.94    111.41 o 
   1   1   3       87.69       29.84     86.45 o 
   2   1   3      679.26      566.46     93.17 o 
   3   1   3       82.78      179.21     86.54 o 
   4   1   3      157.90      169.46     72.88 o 
   5   1   3      395.97      384.26     61.25 o 
   6   1   3       23.54       91.22     69.07 o 
   7   1   3      194.73      291.00     79.71 o 
   8   1   3       29.99       13.44     71.89 o 
   9   1   3      228.02      225.44     61.43 o 
  10   1   3      103.22      137.44     79.21 o 
  11   1   3        6.20       -7.19     87.68 o 
  12   1   3      594.26      636.06     86.47 o 
  13   1   3      927.97     1111.36    103.62 o 
  14   1   3      213.79      238.37     80.75 o 
  15   1   3       70.87      180.80    114.44 o 
 -15   2   3        5.02       55.27    113.73 o 
 -14   2   3      143.09      102.43     98.31 o 
 -13   2   3     1249.70     1174.01    103.43 o 
 -12   2   3       38.61       93.46     67.89 o 
 -11   2   3       11.53      -54.80     89.33 o 
 -10   2   3      113.81      118.47     73.20 o 
  -9   2   3       11.30       -1.06     72.36 o 
  -8   2   3       32.74       61.29     71.89 o 
  -7   2   3      437.68      554.64     80.35 o 
  -6   2   3       34.24       25.10     76.61 o 
  -5   2   3       73.75       76.86     79.57 o 
  -4   2   3      279.86      410.58     97.10 o 
  -3   2   3      858.88      757.66     89.34 o 
  -2   2   3       29.04       38.19     89.94 o 
  -1   2   3        7.83        0.12     83.32 o 
   0   2   3      424.22      316.65     92.90 o 
   1   2   3       21.71       14.50     81.68 o 
   2   2   3       30.63        0.12     84.75 o 
   3   2   3     1258.58     1140.29     91.39 o 
   4   2   3        0.69       -2.00     65.53 o 
   5   2   3       24.22       19.09     66.12 o 
   6   2   3      256.38      299.92     69.23 o 
   7   2   3     1170.06     1211.54     81.79 o 
   8   2   3       34.72       11.67     71.19 o 
   9   2   3       23.39       12.14     57.28 o 
  10   2   3      100.14      144.16     55.05 o 
  11   2   3      576.77      648.82     90.95 o 
  12   2   3      273.20      237.22     83.12 o 
  13   2   3      278.31      300.17     70.39 o 
  14   2   3      106.73      109.62     79.56 o 
  15   2   3      213.15      214.67    114.47 o 
 -15   3   3        0.16       22.27    113.84 o 
 -14   3   3       87.52       60.23     80.03 o 
 -13   3   3     1078.14     1126.70    103.76 o 
 -12   3   3     1094.40     1167.70     86.30 o 
 -11   3   3     3039.50     2813.50     76.41 o 
 -10   3   3       83.78       30.29     63.77 o 
  -9   3   3     1418.44     1482.20     79.30 o 
  -8   3   3     2946.29     2481.39     86.35 o 
  -7   3   3    25452.41    26240.74    177.15 o 
  -6   3   3     2560.60     3050.58     98.39 o 
  -5   3   3       50.66       33.95     77.44 o 
  -4   3   3    23646.90    23550.78    200.67 o 
  -3   3   3     1992.47     2110.25     91.01 o 
  -2   3   3      819.00      687.78     88.49 o 
  -1   3   3    13138.05    13172.19    191.85 o 
   0   3   3     1314.01     1208.19     97.89 o 
   1   3   3    17321.03    18230.88    212.84 o 
   2   3   3      348.67      142.35     66.34 o 
   3   3   3     1611.47     1714.33     77.21 o 
   4   3   3    29736.97    32276.99    236.30 o 
   5   3   3       13.04       24.63     66.94 o 
   6   3   3     1992.08     2525.71     90.76 o 
   7   3   3    22679.95    24161.77    177.64 o 
   8   3   3     3768.34     3311.72     89.82 o 
   9   3   3      373.40      417.74     76.78 o 
  10   3   3      146.42      163.50     86.76 o 
  11   3   3     1200.31     1327.09     91.28 o 
  12   3   3      754.20      866.17     85.19 o 
  13   3   3      822.58      931.45     99.59 o 
  14   3   3      460.67      454.84     97.64 o 
  15   3   3      140.76       86.99    113.39 o 
 -15   4   3       10.59       66.70    113.26 o 
 -14   4   3       86.78       69.42     95.71 o 
 -13   4   3       44.28       12.73     98.53 o 
 -12   4   3      231.24      214.92     91.25 o 
 -11   4   3      362.57      405.06     87.62 o 
 -10   4   3      355.31      400.12     89.03 o 
  -9   4   3      899.59      838.21     94.09 o 
  -8   4   3      781.64      737.91     76.38 o 
  -7   4   3      461.09      402.66     76.21 o 
  -6   4   3     5297.28     4978.99    104.88 o 
  -5   4   3     5810.82     5186.03    110.57 o 
  -4   4   3      267.72      216.68     81.27 o 
  -3   4   3     4521.11     4562.99    117.56 o 
  -2   4   3     3332.61     3783.81    116.97 o 
  -1   4   3        7.25       19.45     70.36 o 
   0   4   3      386.05      276.57     71.89 o 
   1   4   3        7.18       56.92     74.96 o 
   2   4   3     2596.87     2649.01    106.98 o 
   3   4   3     4542.92     5769.77    121.36 o 
   4   4   3      193.20      228.30     68.98 o 
   5   4   3     1336.85     1254.35     81.97 o 
   6   4   3     2523.14     2684.44     92.86 o 
   7   4   3       23.49       10.96     71.78 o 
   8   4   3       34.69       37.01     70.83 o 
   9   4   3       11.05       33.47     76.84 o 
  10   4   3      254.70      234.16     88.19 o 
  11   4   3      330.54      351.27     85.61 o 
  12   4   3     1064.91     1052.13     79.92 o 
  13   4   3      494.45      525.40     98.95 o 
  14   4   3       23.55       10.25     94.05 o 
 -14   5   3      125.88      166.91     94.77 o 
 -13   5   3      358.47      427.31     98.93 o 
 -12   5   3      324.33      378.37     99.75 o 
 -11   5   3       24.25      112.32     83.44 o 
 -10   5   3      118.44      137.21     88.52 o 
  -9   5   3      258.33      284.04     90.55 o 
  -8   5   3      520.55      563.45     76.21 o 
  -7   5   3      122.64      114.46     72.38 o 
  -6   5   3        0.40       -0.24     74.01 o 
  -5   5   3      149.18      152.32     79.58 o 
  -4   5   3       90.67       98.20     78.51 o 
  -3   5   3      215.50      316.05     82.43 o 
  -2   5   3        3.41      -23.81     78.84 o 
  -1   5   3      193.85      113.45     80.78 o 
   0   5   3      220.64      192.71     78.90 o 
   1   5   3      117.30      125.44     78.28 o 
   2   5   3        7.69      -26.40     76.84 o 
   3   5   3      651.94      783.59     69.67 o 
   4   5   3      151.67      199.02     78.52 o 
   5   5   3      347.09      345.96     63.46 o 
   6   5   3      311.76      399.45     74.89 o 
   7   5   3        3.52      -25.22     72.24 o 
   8   5   3      541.65      590.83     79.04 o 
   9   5   3      691.45      676.38     91.10 o 
  10   5   3        4.78       80.02     85.32 o 
  11   5   3      404.95      540.34     86.44 o 
  12   5   3       95.83      328.38    100.42 o 
  13   5   3       51.05      140.84     97.12 o 
  14   5   3      827.84      772.55    117.27 o 
 -14   6   3      487.42      596.48    114.15 o 
 -13   6   3      473.52      524.67     98.47 o 
 -12   6   3     4844.24     4582.98    118.22 o 
 -11   6   3     1138.56     1223.00     76.03 o 
 -10   6   3      656.86      749.18     88.84 o 
  -9   6   3       67.88       56.10     89.11 o 
  -8   6   3     9710.61     9827.75    130.23 o 
  -7   6   3     7537.97     7175.34    108.54 o 
  -6   6   3     1074.63     1102.51     81.16 o 
  -5   6   3     1690.51     1529.57     74.19 o 
  -4   6   3     3488.37     4141.51    104.98 o 
  -3   6   3     1985.83     2097.49     98.34 o 
  -2   6   3    11295.86     9943.11    130.80 o 
  -1   6   3      260.62      172.08     79.37 o 
   0   6   3      446.72      555.57     78.47 o 
   1   6   3      165.38      113.31     75.93 o 
   2   6   3    14272.63    14782.52    151.24 o 
   3   6   3     3027.73     2628.07     88.50 o 
   4   6   3     6194.34     6147.61    109.12 o 
   5   6   3     1664.22     1674.97     85.30 o 
   6   6   3     3724.61     3504.34     91.95 o 
   7   6   3    12968.50    14164.22    134.54 o 
   8   6   3    14906.14    15821.11    132.60 o 
   9   6   3      644.83      738.11     90.02 o 
  10   6   3        9.63      -25.93     86.39 o 
  11   6   3     2170.58     2297.39    110.32 o 
  12   6   3     5358.39     5547.68    118.41 o 
  13   6   3      858.91      908.65     86.37 o 
  14   6   3      467.64      451.29    116.15 o 
 -14   7   3      169.77       -1.89    116.34 o 
 -13   7   3       86.45      132.95    109.97 o 
 -12   7   3      148.82      293.04    100.08 o 
 -11   7   3      943.24      960.56    104.57 o 
 -10   7   3      102.75       96.30     85.34 o 
  -9   7   3      827.03      779.86     91.82 o 
  -8   7   3     1110.08     1230.12     93.88 o 
  -7   7   3     2540.67     2392.21    101.73 o 
  -6   7   3     9667.20     9238.23    115.72 o 
  -5   7   3     4907.42     4145.94     96.71 o 
  -4   7   3      480.71      578.70     78.10 o 
  -3   7   3    10378.59    11643.63    135.98 o 
  -2   7   3     5480.27     6812.87    112.52 o 
  -1   7   3      538.07      508.40     80.37 o 
   0   7   3     3715.41     3672.93     97.08 o 
   1   7   3     1469.11     1371.33     73.46 o 
   2   7   3     2098.49     2422.38     90.50 o 
   3   7   3     5105.12     8905.56    119.98 o 
   4   7   3      414.79      481.87     77.38 o 
   5   7   3      808.85      658.86     85.12 o 
   6   7   3     1919.95     2064.98     84.11 o 
   7   7   3      364.84      389.18     81.02 o 
   8   7   3      192.88      216.45     88.18 o 
   9   7   3       95.01      167.14     85.57 o 
  10   7   3      158.80      150.65     81.69 o 
  11   7   3      293.07      231.32    101.04 o 
  12   7   3      207.67      259.47     97.73 o 
  13   7   3      148.23       62.94     96.66 o 
 -13   8   3        1.14       20.74    114.67 o 
 -12   8   3      135.14      145.46     98.31 o 
 -11   8   3       79.04      -31.35     70.48 o 
 -10   8   3      124.09       19.92     73.08 o 
  -9   8   3      880.40      979.91     89.69 o 
  -8   8   3       12.69       44.90     72.01 o 
  -7   8   3       10.15      -60.81     73.78 o 
  -6   8   3       19.85       15.32     90.28 o 
  -5   8   3        2.77      -71.42     74.84 o 
  -4   8   3      103.88       33.83     60.59 o 
  -3   8   3       64.09      120.70     73.31 o 
  -2   8   3       97.62      116.46     72.61 o 
  -1   8   3     1853.34     1807.37     82.49 o 
   0   8   3     3619.49     3498.97     91.49 o 
   1   8   3     2087.23     2034.67     73.41 o 
   2   8   3       84.76       39.13     71.43 o 
   3   8   3      333.44      310.29     72.65 o 
   4   8   3      836.00      852.46     75.44 o 
   5   8   3      521.12      519.66     90.25 o 
   6   8   3      392.88      373.03     65.81 o 
   7   8   3       17.01      -10.37     88.74 o 
   8   8   3       99.43       60.00     85.93 o 
   9   8   3      200.94      132.98     71.20 o 
  10   8   3      563.88      552.48    102.15 o 
  11   8   3     1118.52     1099.42     85.58 o 
  12   8   3        8.05      141.30    115.61 o 
  13   8   3      196.55      264.29    113.87 o 
 -12   9   3      558.37      499.12    101.31 o 
 -11   9   3      142.05       11.79     99.13 o 
 -10   9   3      511.38      563.28    101.66 o 
  -9   9   3       28.83       74.96    100.06 o 
  -8   9   3      679.74      777.61     88.25 o 
  -7   9   3      133.61      253.44     89.35 o 
  -6   9   3       45.29      118.45     89.69 o 
  -5   9   3      319.53      215.44     82.78 o 
  -4   9   3        8.95      235.71     77.78 o 
  -3   9   3      643.67      829.43     90.86 o 
  -2   9   3      956.89      907.08     77.22 o 
  -1   9   3     1459.45     1236.87     78.96 o 
   0   9   3     1326.50     1339.00     78.47 o 
   1   9   3      708.88      695.14     63.14 o 
   2   9   3     1611.27     1634.88     78.86 o 
   3   9   3        8.33      256.33     90.39 o 
   4   9   3     1455.49     1508.49     80.59 o 
   5   9   3     1741.90     1709.02     94.34 o 
   6   9   3      121.87      107.03     71.43 o 
   7   9   3      467.72      393.34     71.71 o 
   8   9   3     1985.84     1936.46     92.57 o 
   9   9   3       30.03      -29.23     99.12 o 
  10   9   3     1695.21     1842.03    105.14 o 
  11   9   3      180.23       21.45     83.46 o 
  12   9   3     1050.69      955.09     98.90 o 
 -12  10   3      159.90      133.44    114.81 o 
 -11  10   3       51.92      145.79    118.09 o 
 -10  10   3      827.09      886.10    102.06 o 
  -9  10   3      576.55      629.39    102.15 o 
  -8  10   3     2239.09     2343.70    110.21 o 
  -7  10   3     1721.62     1605.40     91.70 o 
  -6  10   3     2889.04     2814.34     98.76 o 
  -5  10   3     2387.28     1967.52    105.91 o 
  -4  10   3       33.81        7.07     88.98 o 
  -3  10   3      691.64     1237.10     93.81 o 
  -2  10   3      330.45      340.44     90.45 o 
  -1  10   3      704.54      725.03     91.93 o 
   0  10   3       26.05      -27.46     88.63 o 
   1  10   3      774.54      855.29     92.17 o 
   2  10   3      885.30     1118.68     91.13 o 
   3  10   3     1841.36     1730.19     83.36 o 
   4  10   3      156.03       24.17     89.59 o 
   5  10   3     3239.79     3304.88    102.26 o 
   6  10   3     1864.20     1832.69     95.63 o 
   7  10   3     3045.26     3078.33     96.39 o 
   8  10   3      994.29      976.67    103.39 o 
   9  10   3      345.39      319.89     99.87 o 
  10  10   3     1183.05     1158.84    102.46 o 
  11  10   3      397.44      445.24     81.95 o 
 -11  11   3       57.45       11.08     92.87 o 
 -10  11   3       55.86      178.20    115.50 o 
  -9  11   3       21.66       32.65     99.12 o 
  -8  11   3       48.46      114.21     99.24 o 
  -7  11   3        8.39        7.07    101.35 o 
  -6  11   3       10.13      -21.80     82.97 o 
  -5  11   3       69.15       31.23     88.75 o 
  -4  11   3      140.98      224.68     87.94 o 
  -3  11   3     1051.76      949.19     94.21 o 
  -2  11   3      703.19      790.19     91.09 o 
  -1  11   3     2365.36     2250.61     84.96 o 
   0  11   3     5171.90     5438.44    110.21 o 
   1  11   3     5159.70     4979.53    106.88 o 
   2  11   3      282.70      236.29     75.93 o 
   3  11   3     1971.73     1770.94     83.36 o 
   4  11   3     1649.84     1702.06     78.58 o 
   5  11   3     3122.70     3107.72     96.05 o 
   6  11   3       33.91      108.19     99.00 o 
   7  11   3       77.99       70.48     99.36 o 
   8  11   3     1072.82     1192.12    101.51 o 
   9  11   3      538.62      539.10     84.21 o 
  10  11   3     2396.15     2368.30    122.36 o 
 -10  12   3      250.14      328.44     80.28 o 
  -9  12   3      624.40      720.08    116.77 o 
  -8  12   3       36.61       -5.77     97.23 o 
  -7  12   3        2.03       26.16     81.32 o 
  -6  12   3      964.63     1104.29    102.09 o 
  -5  12   3      109.23       28.76    102.19 o 
  -4  12   3     1156.97     1207.40    103.07 o 
  -3  12   3       49.57        0.24     93.93 o 
  -2  12   3      144.08      118.47     67.90 o 
  -1  12   3     8073.74     7701.50    114.46 o 
   0  12   3     1856.10     1879.37     90.78 o 
   1  12   3     3384.14     3635.86     98.58 o 
   2  12   3      169.74      197.10     82.64 o 
   3  12   3      717.29      632.50    101.46 o 
   4  12   3       65.86      167.01     85.92 o 
   5  12   3     1714.65     1657.17    104.92 o 
   6  12   3       92.00      103.25     79.21 o 
   7  12   3        5.19      -61.40     97.35 o 
   8  12   3      858.43      791.59    117.75 o 
   9  12   3      185.58      333.72    113.40 o 
  -8  13   3      237.18      127.32     95.25 o 
  -7  13   3     2371.91     2632.27    123.79 o 
  -6  13   3     5604.61     4913.58    117.22 o 
  -5  13   3     4504.54     3918.86     98.91 o 
  -4  13   3      335.15      386.27     98.34 o 
  -3  13   3      691.14      624.06    100.16 o 
  -2  13   3      670.06      661.68     84.70 o 
  -1  13   3     4868.25     5223.37    116.21 o 
   0  13   3      839.91      767.93    102.19 o 
   1  13   3     2419.73     2464.82     92.61 o 
   2  13   3      237.49      247.93     99.38 o 
   3  13   3        5.69      -68.59    100.41 o 
   4  13   3      296.68      348.04     99.63 o 
   5  13   3     2379.55     2041.70    110.32 o 
   6  13   3      597.76      357.38    103.44 o 
   7  13   3      355.47      203.27     96.57 o 
  -6  14   3        1.43       17.80    113.49 o 
  -5  14   3       88.08     -109.97    116.10 o 
  -4  14   3        9.95       71.42    115.61 o 
  -3  14   3       75.00       52.45    105.96 o 
  -2  14   3      121.66      178.69     79.45 o 
  -1  14   3      656.64      616.93    102.51 o 
   0  14   3      393.28      448.08    100.82 o 
   1  14   3     1747.84     1712.65    104.91 o 
   2  14   3       44.89       83.09     78.61 o 
   3  14   3      201.95      418.60    116.35 o 
   4  14   3      470.97      568.99     96.46 o 
   5  14   3     1314.88     1178.91     98.11 o 
  -3  15   3       58.58        2.71     80.03 o 
  -2  15   3      248.23      162.57    115.06 o 
  -1  15   3     1024.82      847.67     97.83 o 
   0  15   3      315.62      228.37    115.31 o 
   1  15   3      390.05      354.32    116.38 o 
   2  15   3      425.31      434.17    115.20 o 
  -4 -15   4        0.58       80.02    114.79 o 
  -3 -15   4      492.18      409.92    115.45 o 
  -2 -15   4      621.41      534.43    117.83 o 
  -1 -15   4     1093.69     1226.77    120.86 o 
   0 -15   4      265.19      124.85    117.89 o 
   1 -15   4      416.68      312.25     98.82 o 
   2 -15   4       47.66      272.72    115.62 o 
   3 -15   4      249.17      264.43    115.06 o 
   4 -15   4      252.05      254.88    115.30 o 
   5 -15   4      428.28      298.45    115.56 o 
  -7 -14   4     1726.43     1398.03    103.47 o 
  -6 -14   4     1032.59      797.42     98.66 o 
  -5 -14   4       39.92       30.76     83.91 o 
  -4 -14   4      187.70      187.43    100.91 o 
  -3 -14   4     1136.26     1481.17    109.19 o 
  -2 -14   4      747.74      816.52    101.93 o 
  -1 -14   4     1032.25      974.42     85.92 o 
   0 -14   4      894.86      964.68     85.67 o 
   1 -14   4      366.55      463.99     73.22 o 
   2 -14   4      602.76      610.64    102.15 o 
   3 -14   4     3377.75     2830.52    111.90 o 
   4 -14   4     1937.36     1724.60    104.35 o 
   5 -14   4      980.75      961.32     87.09 o 
   6 -14   4      724.12      654.48    119.26 o 
   7 -14   4     3410.06     3363.98    127.14 o 
  -8 -13   4        6.11       87.45    116.67 o 
  -7 -13   4        6.50       70.83    116.79 o 
  -6 -13   4      371.35      186.30    101.88 o 
  -5 -13   4        3.89      -86.27     86.27 o 
  -4 -13   4      767.35      822.35    110.08 o 
  -3 -13   4        2.26      420.02    104.18 o 
  -2 -13   4     1390.69     1366.30     90.46 o 
  -1 -13   4     1716.98     2434.37     94.41 o 
   0 -13   4      325.67      850.72    109.66 o 
   1 -13   4     1024.34     1218.14     90.89 o 
   2 -13   4     1750.30     1620.06    107.18 o 
   3 -13   4     2060.45     2028.86    107.46 o 
   4 -13   4      649.42      820.92    105.34 o 
   5 -13   4     1452.28     1807.77     89.76 o 
   6 -13   4      900.08      911.45    104.31 o 
   7 -13   4     1450.38     1331.69    103.45 o 
   8 -13   4        3.13      -41.13    116.67 o 
   9 -13   4       41.76      112.55    114.91 o 
 -10 -12   4      226.92      173.06     93.84 o 
  -9 -12   4      100.97      110.80    114.68 o 
  -8 -12   4      436.79      430.65     97.40 o 
  -7 -12   4     1987.57     1962.99     89.11 o 
  -6 -12   4     1294.80     1293.90    102.85 o 
  -5 -12   4       53.61      109.37     80.73 o 
  -4 -12   4       96.54      111.15     82.86 o 
  -3 -12   4      751.93      779.46     87.08 o 
  -2 -12   4      279.65      362.67     85.36 o 
  -1 -12   4      141.78      211.95     86.05 o 
   0 -12   4      257.58      322.93     71.92 o 
   1 -12   4       55.12        1.30     87.69 o 
   2 -12   4      255.86      312.44     86.54 o 
   3 -12   4      276.71      393.44     84.42 o 
   4 -12   4      155.80       84.40     82.99 o 
   5 -12   4       11.78       52.44     99.00 o 
   6 -12   4        2.56      -71.06     71.42 o 
   7 -12   4       52.39      113.38     98.77 o 
   8 -12   4       82.44       13.08     98.53 o 
   9 -12   4      114.74      109.27     92.17 o 
  10 -12   4      190.86      143.93    117.88 o 
 -11 -11   4        3.43       78.14    113.02 o 
 -10 -11   4       15.33       49.38    115.38 o 
  -9 -11   4      225.10      105.16     69.44 o 
  -8 -11   4      571.47      597.53     99.79 o 
  -7 -11   4     1990.73     1912.25     89.48 o 
  -6 -11   4      760.81      649.67     84.84 o 
  -5 -11   4      109.50      -64.59     85.81 o 
  -4 -11   4      608.21      650.02     80.22 o 
  -3 -11   4     1159.98     2123.67    102.50 o 
  -2 -11   4       69.16       87.46     90.76 o 
  -1 -11   4      509.57      617.16     91.54 o 
   0 -11   4     1166.27     1788.11     98.49 o 
   1 -11   4     1388.68     1576.27     94.99 o 
   2 -11   4      116.01      245.18     89.82 o 
   3 -11   4     4882.95     4477.44    110.77 o 
   4 -11   4     4502.76     4221.99    105.93 o 
   5 -11   4     1706.26     1661.07     92.30 o 
   6 -11   4      792.65      716.15     86.97 o 
   7 -11   4     6276.90     6667.75    121.25 o 
   8 -11   4     3951.91     4254.82    113.33 o 
   9 -11   4     1055.86     1066.75    102.45 o 
  10 -11   4       78.68      121.05    102.66 o 
  11 -11   4       15.02      -14.61    115.50 o 
 -12 -10   4      119.99      186.94    115.28 o 
 -11 -10   4     2563.95     2645.03    104.90 o 
 -10 -10   4        3.89       91.45     81.67 o 
  -9 -10   4      651.00      663.20    102.16 o 
  -8 -10   4      770.72      655.68     94.28 o 
  -7 -10   4      165.68      143.93     85.58 o 
  -6 -10   4     1526.43     1249.59     94.64 o 
  -5 -10   4     4742.91     4284.24    107.77 o 
  -4 -10   4      291.34      248.56     91.03 o 
  -3 -10   4     3579.13     6398.32    118.04 o 
  -2 -10   4     8018.59     8273.28    121.32 o 
  -1 -10   4     1389.59     1626.83     96.66 o 
   0 -10   4    11494.45    12672.67    138.78 o 
   1 -10   4      973.19     1075.31     71.20 o 
   2 -10   4     3010.94     3063.73    103.72 o 
   3 -10   4     9568.33    10723.17    130.16 o 
   4 -10   4        4.53      -29.23     91.34 o 
   5 -10   4      333.51      236.67    103.18 o 
   6 -10   4      109.18      305.29     93.00 o 
   7 -10   4      164.94      148.89     86.29 o 
   8 -10   4      181.11       71.20     84.76 o 
   9 -10   4      444.23      416.88    101.30 o 
  10 -10   4      194.62      183.55     81.93 o 
  11 -10   4     1183.80     1014.94    104.47 o 
  12 -10   4      321.51      234.15    117.67 o 
 -12  -9   4     1795.04     1912.98    122.63 o 
 -11  -9   4     3578.35     3499.68     95.47 o 
 -10  -9   4     3391.01     3465.10    110.98 o 
  -9  -9   4      126.47      160.43     70.25 o 
  -8  -9   4     2857.16     2836.01     97.21 o 
  -7  -9   4     8612.75     9194.12    121.73 o 
  -6  -9   4     5916.34     5935.42    112.31 o 
  -5  -9   4      163.57      231.29     61.77 o 
  -4  -9   4      630.87      449.45     88.38 o 
  -3  -9   4     4347.90     4292.24     97.25 o 
  -2  -9   4     4496.39     4531.26     88.62 o 
  -1  -9   4      997.79     1128.47     78.66 o 
   0  -9   4      145.23      194.52     60.12 o 
   1  -9   4      570.97      578.53     79.18 o 
   2  -9   4     3803.82     3689.36     95.99 o 
   3  -9   4     2164.55     2178.72     69.13 o 
   4  -9   4      485.06      499.82     75.73 o 
   5  -9   4       24.88      -16.50     90.28 o 
   6  -9   4      908.73      879.80     98.22 o 
   7  -9   4     1400.10     1397.46     98.76 o 
   8  -9   4      502.07      437.59     89.76 o 
   9  -9   4       76.85       81.33     83.57 o 
  10  -9   4       89.11      100.78     82.98 o 
  11  -9   4      593.50      550.36     73.84 o 
  12  -9   4      414.40      355.40    108.96 o 
  13  -9   4        1.70      140.60    115.02 o 
 -13  -8   4      683.94      661.98    117.25 o 
 -12  -8   4      295.83      185.10     98.92 o 
 -11  -8   4        5.62       57.98     98.05 o 
 -10  -8   4       87.47       68.36     89.81 o 
  -9  -8   4      661.57      551.31     72.56 o 
  -8  -8   4      894.68      834.02     92.18 o 
  -7  -8   4      765.90      689.92     92.52 o 
  -6  -8   4      364.20      329.98     80.31 o 
  -5  -8   4       86.58       41.96     58.11 o 
  -4  -8   4       10.04      158.63     73.30 o 
  -3  -8   4      488.84      723.57     58.16 o 
  -2  -8   4      225.74      247.38     61.08 o 
  -1  -8   4      300.31      315.36     75.36 o 
   0  -8   4      633.55      844.27     78.49 o 
   1  -8   4      696.30      738.86     77.91 o 
   2  -8   4      230.28      274.62     75.35 o 
   3  -8   4     2107.26     1755.27     86.92 o 
   4  -8   4      972.07      763.40     76.29 o 
   5  -8   4     1300.29     1111.50     67.12 o 
   6  -8   4      389.99      305.47     92.58 o 
   7  -8   4     3415.81     3417.26     91.44 o 
   8  -8   4     5274.42     5142.87     96.93 o 
   9  -8   4     2141.12     2071.72     95.21 o 
  10  -8   4      966.18     1025.91     87.22 o 
  11  -8   4      288.98      186.05    101.63 o 
  12  -8   4     2189.90     2079.18    107.22 o 
  13  -8   4     2484.14     2915.23    125.93 o 
 -13  -7   4       10.78      -52.44    116.67 o 
 -12  -7   4      711.52      643.77    100.63 o 
 -11  -7   4     2521.10     2514.85    108.84 o 
 -10  -7   4      357.45      453.87     84.19 o 
  -9  -7   4      226.39      159.40     87.83 o 
  -8  -7   4      314.84      315.20     91.39 o 
  -7  -7   4     2201.01     2159.61     80.36 o 
  -6  -7   4     6434.98     5966.46    105.09 o 
  -5  -7   4    13244.96    13283.35    133.88 o 
  -4  -7   4       25.18       11.20     59.87 o 
  -3  -7   4      543.25      813.80     83.79 o 
  -2  -7   4     8626.04     8677.51    121.44 o 
  -1  -7   4     4427.69     3968.40     90.27 o 
   0  -7   4     1011.40     1180.81     84.38 o 
   1  -7   4     1660.44     1452.05     88.19 o 
   2  -7   4     3129.09     3096.14     98.74 o 
   3  -7   4       90.50      -60.59     60.59 o 
   4  -7   4      803.74      994.81     60.81 o 
   5  -7   4     4550.21     6779.51    110.01 o 
   6  -7   4     2145.41     2382.51     91.51 o 
   7  -7   4      486.68      498.99     54.97 o 
   8  -7   4      224.78      321.51     89.72 o 
   9  -7   4      524.26      611.73     89.65 o 
  10  -7   4       16.20      -45.49     84.15 o 
  11  -7   4      632.75      545.00    104.05 o 
  12  -7   4      217.65      195.93     99.73 o 
  13  -7   4        0.93      -18.15    102.18 o 
  14  -7   4      119.87       10.61    115.39 o 
 -14  -6   4      535.04      600.88    117.70 o 
 -13  -6   4      118.65       33.48     81.21 o 
 -12  -6   4     3522.47     3492.92    112.66 o 
 -11  -6   4     6806.22     6603.88    108.03 o 
 -10  -6   4     7106.44     6997.05    112.45 o 
  -9  -6   4      463.41      396.19     74.31 o 
  -8  -6   4     8676.85     9031.44    119.32 o 
  -7  -6   4    11644.70    11553.74    125.85 o 
  -6  -6   4    11480.33    12098.46    119.40 o 
  -5  -6   4       87.17       67.07     75.20 o 
  -4  -6   4     1381.68     1804.19     93.20 o 
  -3  -6   4    10293.94    11941.42    139.64 o 
  -2  -6   4    13978.24    14347.57    157.74 o 
  -1  -6   4     3474.08     3938.97     93.62 o 
   0  -6   4       10.78       14.02     64.35 o 
   1  -6   4     2522.60     2311.72     98.70 o 
   2  -6   4    11110.36    10888.36    162.51 o 
   3  -6   4     5097.56     5660.10    102.22 o 
   4  -6   4      682.11      658.68     72.02 o 
   5  -6   4       58.03      208.39     63.41 o 
   6  -6   4     2852.06     2872.89     91.22 o 
   7  -6   4     2493.19     2518.32     90.51 o 
   8  -6   4     1425.59     1529.24     99.51 o 
   9  -6   4      137.11       62.83     73.56 o 
  10  -6   4      835.57      782.34     77.18 o 
  11  -6   4     1509.12     1414.66     80.45 o 
  12  -6   4      367.74      387.12     84.90 o 
  13  -6   4        4.45       62.46     80.14 o 
  14  -6   4      421.02      306.11    116.97 o 
 -14  -5   4      984.62      981.24    117.65 o 
 -13  -5   4      571.25      615.69     83.04 o 
 -12  -5   4      416.72      363.21    101.53 o 
 -11  -5   4       76.49       93.23     68.60 o 
 -10  -5   4        1.12       50.68     85.68 o 
  -9  -5   4     1702.98     1459.74     86.19 o 
  -8  -5   4     1553.60     1557.69     81.93 o 
  -7  -5   4      275.34      279.00     74.88 o 
  -6  -5   4       47.68       46.56     63.41 o 
  -5  -5   4      557.07      585.88     83.44 o 
  -4  -5   4       10.25       43.96     67.06 o 
  -3  -5   4      450.83      400.92     58.77 o 
  -2  -5   4     1948.35     1800.48     94.56 o 
  -1  -5   4     1516.30     1324.35     80.70 o 
   0  -5   4      489.39      473.21     87.13 o 
   1  -5   4      634.46      633.27     88.48 o 
   2  -5   4     1824.74     2154.95     99.27 o 
   3  -5   4     1467.20     1427.91     77.91 o 
   4  -5   4      833.58      735.79     81.75 o 
   5  -5   4     2580.44     2255.44     93.16 o 
   6  -5   4       50.52       72.02     74.84 o 
   7  -5   4     2485.36     2341.10     85.80 o 
   8  -5   4     6135.11     6010.58    100.60 o 
   9  -5   4     5648.35     5942.21    101.36 o 
  10  -5   4      373.15      553.91     89.04 o 
  11  -5   4      295.05      298.19     87.61 o 
  12  -5   4     2048.81     2181.55    107.70 o 
  13  -5   4     2959.48     2779.94    109.24 o 
  14  -5   4     1648.94     1660.73    122.49 o 
  15  -5   4      165.91      161.37     80.75 o 
 -15  -4   4      449.89      441.97    114.62 o 
 -14  -4   4      854.01      805.28     82.83 o 
 -13  -4   4      449.80      398.83     82.67 o 
 -12  -4   4       45.06      144.26     88.75 o 
 -11  -4   4      165.92      179.77     85.35 o 
 -10  -4   4     1580.99     1721.72     94.08 o 
  -9  -4   4     3868.14     3682.34     95.34 o 
  -8  -4   4     1948.23     1684.78     80.00 o 
  -7  -4   4        4.62       53.27     58.69 o 
  -6  -4   4    19860.64    19958.04    149.40 o 
  -5  -4   4    26253.76    25109.41    172.30 o 
  -4  -4   4      838.18      632.34     72.91 o 
  -3  -4   4    12150.24    14769.71    159.99 o 
  -2  -4   4     4616.47     4170.09    105.51 o 
  -1  -4   4     1911.45     1696.58     89.48 o 
   0  -4   4     7353.63     7311.79    127.54 o 
   1  -4   4      684.86      547.06     82.86 o 
   3  -4   4     8509.93     7099.96    129.41 o 
   4  -4   4       54.63       37.60     77.80 o 
   5  -4   4    14140.09    13307.05    145.24 o 
   6  -4   4    11092.81    10568.24    131.55 o 
   7  -4   4      445.43      538.09     76.45 o 
   8  -4   4     1613.06     1418.17     79.23 o 
   9  -4   4     2063.71     1991.60     80.82 o 
  10  -4   4      361.25      302.72     89.86 o 
  11  -4   4       99.78      158.54     88.17 o 
  12  -4   4      125.50      217.12     82.87 o 
  13  -4   4      199.25      216.08     99.97 o 
  14  -4   4      294.57      151.38     99.39 o 
  15  -4   4      158.64      118.11     94.89 o 
 -15  -3   4        8.55      150.73    113.85 o 
 -14  -3   4      394.36      351.15     81.95 o 
 -13  -3   4       13.07       -7.90     83.20 o 
 -12  -3   4      116.77      120.70     83.34 o 
 -11  -3   4      286.93      462.67     76.64 o 
 -10  -3   4     1037.51     1091.62     81.24 o 
  -9  -3   4       36.55       72.13     70.36 o 
  -8  -3   4      892.78      867.44     76.99 o 
  -7  -3   4      475.57      460.86     76.69 o 
  -6  -3   4     1363.72     1371.16     76.30 o 
  -5  -3   4      309.33      332.19     52.26 o 
  -4  -3   4      766.57      831.85     60.98 o 
  -3  -3   4        0.84       68.47     70.00 o 
  -2  -3   4       51.04      217.13     67.55 o 
  -1  -3   4     2267.29     1901.67    123.70 o 
   0  -3   4      162.94      138.13     89.77 o 
   1  -3   4     2106.04     1513.90     98.69 o 
   2  -3   4      142.04      104.37     84.56 o 
   3  -3   4       15.57       35.00     73.54 o 
   4  -3   4      589.56      578.36     75.23 o 
   5  -3   4      441.00      431.11     79.66 o 
   6  -3   4      986.44     1036.76     71.26 o 
   7  -3   4      541.39      493.99     78.24 o 
   8  -3   4     1319.86     1199.95     80.14 o 
   9  -3   4       41.33        4.24     70.72 o 
  10  -3   4      365.72      310.16     89.51 o 
  11  -3   4     2489.78     2506.62    101.19 o 
  12  -3   4       49.82      158.52     82.74 o 
  13  -3   4      311.17      302.66    101.40 o 
  14  -3   4     1488.85     1631.64    103.81 o 
  15  -3   4      370.11      209.88    116.38 o 
 -15  -2   4      214.21      276.09    115.06 o 
 -14  -2   4      191.05      247.91     98.43 o 
 -13  -2   4      373.66      458.70     83.60 o 
 -12  -2   4        2.70      -12.37     68.12 o 
 -11  -2   4       56.73      107.14     89.81 o 
 -10  -2   4      496.45      543.09     80.33 o 
  -9  -2   4      386.72      384.38     60.98 o 
  -8  -2   4        8.03       -2.83     58.10 o 
  -7  -2   4      134.08       90.30     75.45 o 
  -6  -2   4     1194.88     1195.37     64.57 o 
  -5  -2   4      106.42       65.55     67.67 o 
  -4  -2   4      399.55      398.38     52.29 o 
  -3  -2   4     1667.14     1452.68     93.48 o 
  -2  -2   4      212.84       98.64     70.32 o 
  -1  -2   4       47.95       31.95     68.02 o 
   0  -2   4        7.61       -6.36     80.50 o 
   1  -2   4      127.81      187.90     86.11 o 
   2  -2   4      229.16      188.10     88.86 o 
   3  -2   4     1253.09     1206.30     95.44 o 
   4  -2   4      148.81      124.41     76.77 o 
   5  -2   4       63.55       49.04     79.45 o 
   6  -2   4       96.97      131.09     76.51 o 
   7  -2   4       35.86       -3.54     62.23 o 
   8  -2   4        2.55      -51.74     71.54 o 
   9  -2   4      262.27      269.20     73.70 o 
  10  -2   4       23.07      230.29     72.36 o 
  11  -2   4      219.53      269.27     90.43 o 
  12  -2   4        3.85      -17.80     83.67 o 
  13  -2   4      845.76      851.50    105.14 o 
  14  -2   4        8.26      -16.85     80.38 o 
  15  -2   4        3.53       81.55    114.67 o 
 -15  -1   4     1102.80     1296.28     99.26 o 
 -14  -1   4      313.49      305.02     99.51 o 
 -13  -1   4     1590.40     1785.61    106.91 o 
 -12  -1   4      686.61      773.73     73.27 o 
 -11  -1   4      232.47      303.47     90.07 o 
 -10  -1   4     8431.85     9076.60    114.58 o 
  -9  -1   4     4181.60     4179.78     92.73 o 
  -8  -1   4      156.54      144.30     72.98 o 
  -7  -1   4     4350.88     4059.39     83.31 o 
  -6  -1   4    38958.67    42733.34    240.07 o 
  -5  -1   4    11509.12    10201.82    129.99 o 
  -4  -1   4      107.82       64.85     58.24 o 
  -3  -1   4    30132.50    30012.70    263.98 o 
  -2  -1   4     6614.57     4380.35    129.46 o 
  -1  -1   4    14717.46    10349.11    191.30 o 
   0  -1   4    34518.12    36844.90    499.97 o 
   1  -1   4    13693.30    10068.50    226.73 o 
   2  -1   4     5929.25     3263.05    126.84 o 
   3  -1   4    26587.13    25404.62    247.86 o 
   4  -1   4      134.02       79.24     59.90 o 
   5  -1   4    10692.41     9157.12    129.51 o 
   6  -1   4    37072.68    41341.36    232.05 o 
   7  -1   4     2888.28     2501.00     82.17 o 
   8  -1   4      356.04      422.49     75.25 o 
   9  -1   4     2739.75     2632.68     85.58 o 
  10  -1   4     6742.91     6541.68    114.82 o 
  11  -1   4       11.04      -17.09     90.39 o 
  12  -1   4     1221.73     1095.24     88.56 o 
  13  -1   4     1255.14     1548.20    105.32 o 
  14  -1   4      122.40      -35.83     82.27 o 
  15  -1   4     1149.16     1212.44    101.15 o 
 -15   0   4      195.16      299.30     82.40 o 
 -14   0   4      385.73      430.86    100.46 o 
 -13   0   4      658.38      760.07    106.53 o 
 -12   0   4       21.98       19.33     84.97 o 
 -11   0   4       25.16      102.18     76.37 o 
 -10   0   4       51.37       90.87     89.22 o 
  -9   0   4       45.96       93.23     58.22 o 
  -8   0   4      107.97      159.49     79.57 o 
  -7   0   4      668.37      574.35     79.69 o 
  -6   0   4      530.69      410.42     85.11 o 
  -5   0   4      287.66      207.98     83.29 o 
  -4   0   4      756.71     1797.79    113.03 o 
  -3   0   4     1268.45     1943.95    133.58 o 
  -2   0   4        3.20      -17.21     90.98 o 
  -1   0   4     1059.21      702.81    136.97 o 
   1   0   4      777.71      353.35    104.02 o 
   2   0   4        7.06      -26.52     84.15 o 
   3   0   4      191.60       37.75     88.95 o 
   4   0   4       27.03      -85.69     85.69 o 
   5   0   4      277.47      541.93     83.76 o 
   6   0   4       40.88      -52.45     86.40 o 
   7   0   4      234.45      177.12     76.30 o 
   8   0   4      288.28      266.99     77.83 o 
   9   0   4       15.72       57.04     70.95 o 
  10   0   4      458.46      442.33     81.86 o 
  11   0   4     2727.88     2948.24    106.22 o 
  12   0   4       33.65       42.31     84.27 o 
  13   0   4      274.01      284.61    101.63 o 
  14   0   4     2528.88     2773.90     94.50 o 
  15   0   4     1317.95     1445.05     99.88 o 
 -15   1   4      486.06      512.75     82.90 o 
 -14   1   4      450.71      452.25     81.61 o 
 -13   1   4      469.01      476.10    102.49 o 
 -12   1   4        5.46      119.50     83.09 o 
 -11   1   4      140.12      280.44     89.00 o 
 -10   1   4     1289.86     1194.87     94.39 o 
  -9   1   4     1264.85     1290.92     79.64 o 
  -8   1   4      263.66      273.35     75.35 o 
  -7   1   4       50.98       93.11     79.09 o 
  -6   1   4     4401.54     4367.36    105.30 o 
  -5   1   4     2106.94     1888.12     94.96 o 
  -4   1   4       65.37       82.64     71.08 o 
  -3   1   4      766.30      620.48     92.27 o 
  -2   1   4     1148.65      767.58     99.57 o 
  -1   1   4      119.82       85.52    104.86 o 
   0   1   4        1.12        0.00     99.23 o 
   1   1   4       44.46       18.86     80.16 o 
   2   1   4      854.91      475.94     94.76 o 
   3   1   4       71.16      132.75     81.82 o 
   4   1   4      265.35      314.53     80.22 o 
   5   1   4     1502.29     1562.84     85.76 o 
   6   1   4     1607.27     1645.23     82.65 o 
   7   1   4       73.44       56.81     76.85 o 
   8   1   4      679.60      787.29     76.13 o 
   9   1   4      444.57      488.12     73.49 o 
  10   1   4      872.83     1008.46     84.05 o 
  11   1   4      447.11      445.94     90.93 o 
  12   1   4      113.48       52.22     84.51 o 
  13   1   4      164.68      238.00    100.55 o 
  14   1   4       42.73      125.28     79.32 o 
  15   1   4        1.02       74.95     92.98 o 
 -15   2   4       76.47      172.55    114.09 o 
 -14   2   4      883.00      899.50    100.65 o 
 -13   2   4      224.64      436.43     99.85 o 
 -12   2   4       14.64      -39.72     82.38 o 
 -11   2   4     1555.78     1491.04     95.13 o 
 -10   2   4      513.62      592.42     91.30 o 
  -9   2   4     2024.59     1764.56     80.94 o 
  -8   2   4      186.51      220.71     73.57 o 
  -7   2   4     2113.39     2184.63     88.62 o 
  -6   2   4     7502.89     6868.17    118.67 o 
  -5   2   4     5384.79     4781.99    112.00 o 
  -4   2   4     4567.99     4640.73    119.40 o 
  -3   2   4       78.16       84.29     83.00 o 
  -2   2   4     8745.08     5682.30    147.95 o 
  -1   2   4     4402.72     4116.65    141.76 o 
   0   2   4    37177.43    42107.64    388.19 o 
   1   2   4     5612.08     5983.21    155.66 o 
   2   2   4    10149.56     7509.34    154.72 o 
   3   2   4       82.63       34.90     72.86 o 
   4   2   4     1943.70     1911.27     90.80 o 
   5   2   4     6289.17     5294.86    113.11 o 
   6   2   4    10878.56    10416.26    135.23 o 
   7   2   4      916.24      954.87     80.20 o 
   8   2   4      366.21      359.50     72.18 o 
   9   2   4     1392.71     1378.84     78.83 o 
  10   2   4      217.72      253.72     67.56 o 
  11   2   4     1905.33     2056.22     96.48 o 
  12   2   4       24.34      102.65     67.30 o 
  13   2   4       53.71       38.42     80.62 o 
  14   2   4      945.53      904.64     84.02 o 
  15   2   4      358.81      410.79    114.84 o 
 -15   3   4      924.79      838.71    116.70 o 
 -14   3   4      364.04      337.23     80.89 o 
 -13   3   4      149.95       52.81     82.75 o 
 -12   3   4       77.86      203.91     83.33 o 
 -11   3   4      166.62      201.35     87.71 o 
 -10   3   4     2302.91     2444.36     98.35 o 
  -9   3   4       89.52       23.81     72.14 o 
  -8   3   4      815.58      731.27     76.03 o 
  -7   3   4     2297.09     2114.48     90.06 o 
  -6   3   4       13.97       26.64     80.61 o 
  -5   3   4     1021.93      964.53     82.63 o 
  -4   3   4     1217.17      988.17     94.79 o 
  -3   3   4       70.77       83.93     87.00 o 
  -2   3   4     1552.44     1174.11    107.14 o 
  -1   3   4     6781.30     6702.12    150.12 o 
   0   3   4      151.47      136.93     91.17 o 
   1   3   4     4637.51     4555.69    125.54 o 
   2   3   4      980.92      906.51     82.48 o 
   3   3   4       40.78       -6.95     83.57 o 
   4   3   4       72.90       25.82     76.39 o 
   5   3   4        0.29       14.14     66.00 o 
   6   3   4      439.75      421.57     81.53 o 
   7   3   4      388.87      336.66     76.56 o 
   8   3   4       20.26       33.24     57.75 o 
   9   3   4      286.99      323.68     78.65 o 
  10   3   4     1174.96     1175.34     92.95 o 
  11   3   4      641.11      645.93     87.42 o 
  12   3   4      579.39      581.18     77.38 o 
  13   3   4        0.86      -26.52     96.17 o 
  14   3   4       75.19      111.85     95.70 o 
  15   3   4      579.51      606.33    114.52 o 
 -15   4   4        3.47       -5.07    112.90 o 
 -14   4   4        1.60       49.50    100.29 o 
 -13   4   4       15.32       25.69     97.94 o 
 -12   4   4        9.61       34.88     94.40 o 
 -11   4   4       35.90       52.21     85.21 o 
 -10   4   4      316.47      337.13     89.97 o 
  -9   4   4       18.04      -59.28     89.10 o 
  -8   4   4      131.07       49.75     72.73 o 
  -7   4   4      163.08       97.85     73.68 o 
  -6   4   4       48.50        7.31     74.96 o 
  -5   4   4     1040.33      846.02     87.82 o 
  -4   4   4     1111.43     1975.08     93.78 o 
  -3   4   4       26.65       75.20     82.27 o 
  -2   4   4     3880.76     3382.80    115.10 o 
  -1   4   4     2368.19     2052.24    102.99 o 
   0   4   4       14.94      -10.14     84.39 o 
   1   4   4     2450.15     2434.17    103.25 o 
   2   4   4     4403.08     4447.59    114.68 o 
   3   4   4        1.90       29.70     78.02 o 
   4   4   4     2834.89     2785.77     91.40 o 
   5   4   4     1363.60     1349.66     81.26 o 
   6   4   4      117.38       53.05     73.44 o 
   7   4   4       27.05       58.69     70.71 o 
   8   4   4       28.50       17.09     57.28 o 
   9   4   4      888.35      941.91     91.02 o 
  10   4   4      208.47      118.37     88.42 o 
  11   4   4       29.71       56.10     82.38 o 
  12   4   4      434.19      372.54     83.49 o 
  13   4   4      405.41      381.71     72.17 o 
  14   4   4       62.81      -23.10    114.91 o 
 -14   5   4      150.12      167.03    116.22 o 
 -13   5   4      609.73      667.38     99.67 o 
 -12   5   4      111.28       37.25     99.95 o 
 -11   5   4     1239.78     1291.51     89.75 o 
 -10   5   4       39.89       28.05     72.60 o 
  -9   5   4      874.67      972.43     92.54 o 
  -8   5   4      313.52      324.88     73.11 o 
  -7   5   4      577.85      643.92     74.93 o 
  -6   5   4     2444.96     1953.06     91.15 o 
  -5   5   4     1266.22      991.84     84.06 o 
  -4   5   4      685.49      924.64     85.60 o 
  -3   5   4      775.88      761.65     83.28 o 
  -2   5   4      575.53      461.16     81.70 o 
  -1   5   4    11605.73    12558.39    152.20 o 
   0   5   4     1580.16     2135.47     91.69 o 
   1   5   4    15397.95    17389.75    166.50 o 
   2   5   4      557.61      537.86     66.11 o 
   3   5   4      188.48      382.87     79.71 o 
   4   5   4       19.70      128.82     81.44 o 
   5   5   4     1871.13     1912.84     86.19 o 
   6   5   4     3738.13     3684.51     95.44 o 
   7   5   4     1102.16     1113.68     79.03 o 
   8   5   4       57.97       37.01     78.62 o 
   9   5   4       17.99       28.17     86.98 o 
  10   5   4      215.29      205.96     86.77 o 
  11   5   4     3650.47     3630.94     97.67 o 
  12   5   4      613.60      556.77    101.33 o 
  13   5   4      497.53      460.29     81.85 o 
  14   5   4      737.47      752.16    117.14 o 
 -14   6   4      227.81      339.51    114.00 o 
 -13   6   4     1184.99     1234.06     84.99 o 
 -12   6   4     3027.61     3074.12    111.39 o 
 -11   6   4     2769.79     2751.87    106.64 o 
 -10   6   4     4160.72     4017.08    101.58 o 
  -9   6   4     1427.85     1271.51     97.12 o 
  -8   6   4    10348.63    11083.40    133.95 o 
  -7   6   4    11614.67    11524.72    123.61 o 
  -6   6   4     2755.82     2430.27     87.73 o 
  -5   6   4     1111.17      962.26     81.29 o 
  -4   6   4     1660.44     1488.32     89.11 o 
  -3   6   4     6030.20     6716.34    120.43 o 
  -2   6   4     2567.50     3133.54    101.59 o 
  -1   6   4       56.22      374.12     80.39 o 
   0   6   4      150.75      113.07     63.08 o 
   1   6   4       24.94       48.68     77.20 o 
   2   6   4     2362.27     2555.93     97.61 o 
   3   6   4     2502.83     3844.30    104.73 o 
   4   6   4      961.39      900.36     80.33 o 
   5   6   4      223.80      211.65     72.87 o 
   6   6   4     1095.27     1023.55     68.28 o 
   7   6   4     3272.11     3260.65     91.33 o 
   8   6   4     1518.74     1664.70     93.36 o 
   9   6   4      516.46      556.52     90.00 o 
  10   6   4      652.09      518.03     71.26 o 
  11   6   4        5.22      -85.44    101.00 o 
  12   6   4        3.86      -70.48     99.70 o 
  13   6   4      485.29      385.16    108.97 o 
  14   6   4      524.73      502.74    115.81 o 
 -13   7   4        2.04      139.18     81.08 o 
 -12   7   4        6.33       81.55     97.35 o 
 -11   7   4     1264.81     1376.76    104.38 o 
 -10   7   4       13.97       -1.06     58.69 o 
  -9   7   4       86.73      -38.90     89.34 o 
  -8   7   4       20.03     -110.19    110.19 o 
  -7   7   4       35.76       44.20     91.81 o 
  -6   7   4      365.45      402.05     77.96 o 
  -5   7   4     1149.00     1045.19     69.11 o 
  -4   7   4     1250.43     1178.52     84.03 o 
  -3   7   4       25.41      324.23     81.79 o 
  -2   7   4     6130.14     5665.81    111.59 o 
  -1   7   4     6402.49     6154.06    108.94 o 
   0   7   4       41.51       63.29     73.08 o 
   1   7   4     5087.50     5025.97     96.18 o 
   2   7   4     7808.81     7858.59    115.25 o 
   3   7   4     1129.53     1135.15     80.11 o 
   4   7   4     2004.82     1787.29     84.52 o 
   5   7   4     2268.95     2096.90     85.37 o 
   6   7   4      786.00      724.14     80.03 o 
   7   7   4       62.68       26.87     78.85 o 
   8   7   4       21.84        9.55     87.68 o 
   9   7   4     1015.44     1060.66     91.02 o 
  10   7   4        0.81       26.40     77.66 o 
  11   7   4      731.20      738.66    101.34 o 
  12   7   4     1280.13     1363.03     75.44 o 
  13   7   4     1450.21     1571.29    120.09 o 
 -13   8   4      364.64      401.83    115.79 o 
 -12   8   4        0.74       10.25     97.58 o 
 -11   8   4      101.23      -65.89    100.54 o 
 -10   8   4       36.08       12.26    100.77 o 
  -9   8   4     1023.98     1018.49     89.36 o 
  -8   8   4      472.48      425.66     89.64 o 
  -7   8   4       12.66       57.28     89.80 o 
  -6   8   4      205.76      477.95     93.61 o 
  -5   8   4     1538.43     1661.88     88.89 o 
  -4   8   4        5.59        6.72     59.04 o 
  -3   8   4     3593.09     3767.57     94.41 o 
  -2   8   4      204.17      152.80     73.34 o 
  -1   8   4     4799.31     5230.24    101.24 o 
   0   8   4      350.90      525.20     76.19 o 
   1   8   4     6545.78     7657.90    108.07 o 
   2   8   4      561.51      652.98     73.04 o 
   3   8   4     1604.60     1884.86     89.63 o 
   4   8   4       23.35       72.72     57.16 o 
   5   8   4     2685.06     2761.65    103.30 o 
   6   8   4     1275.02     1466.19     94.97 o 
   7   8   4     1079.57     1040.93     78.87 o 
   8   8   4        2.27       13.32     85.56 o 
   9   8   4      228.36      261.84     67.79 o 
  10   8   4      900.70     1047.93    103.02 o 
  11   8   4     1938.79     1846.62    105.53 o 
  12   8   4      323.34      438.72    116.49 o 
 -12   9   4      603.08      554.94    119.83 o 
 -11   9   4       49.79       57.63     81.20 o 
 -10   9   4      108.59      169.73     98.54 o 
  -9   9   4      777.03      832.19    102.53 o 
  -8   9   4     1192.99     1200.84     91.27 o 
  -7   9   4     2450.61     2417.81     84.49 o 
  -6   9   4        6.08       33.71     89.69 o 
  -5   9   4     1860.28     1687.54     97.91 o 
  -4   9   4     1533.52     1338.28     96.21 o 
  -3   9   4      230.71      300.30     63.67 o 
  -2   9   4     1232.78     1235.38     82.70 o 
  -1   9   4     2768.40     3108.86     88.29 o 
   0   9   4     1123.32      987.58     77.60 o 
   1   9   4     1261.34     1445.78     78.92 o 
   2   9   4     1097.07     1061.65     75.94 o 
   3   9   4      150.76      382.18     89.36 o 
   4   9   4       33.04      375.85     92.64 o 
   5   9   4       32.53      -13.08     92.28 o 
   6   9   4      256.70      275.30     87.96 o 
   7   9   4       22.24      -37.71     69.42 o 
   8   9   4      144.88      115.87     82.87 o 
   9   9   4      150.37      242.59     99.84 o 
  10   9   4       63.92       68.83     98.89 o 
  11   9   4      316.18      228.14    117.67 o 
  12   9   4      424.41      376.86    115.09 o 
 -11  10   4       43.82      111.85    116.09 o 
 -10  10   4      464.41      455.32     82.90 o 
  -9  10   4      995.03     1031.52    103.39 o 
  -8  10   4      136.64       76.15    102.79 o 
  -7  10   4        6.21      -72.36     85.68 o 
  -6  10   4      829.79      877.06     89.69 o 
  -5  10   4       42.78      222.87     77.20 o 
  -4  10   4        1.37      158.86     93.46 o 
  -3  10   4       74.98      200.14     87.46 o 
  -2  10   4       96.91      -15.68     73.20 o 
  -1  10   4      403.23      327.63     75.60 o 
   0  10   4      106.89      122.94     87.82 o 
   1  10   4      876.81      990.94     92.43 o 
   2  10   4      258.49      439.08     88.19 o 
   3  10   4       23.07       13.55     88.39 o 
   4  10   4     1235.71     1170.97     92.59 o 
   5  10   4      999.63      990.53     77.20 o 
   6  10   4      252.97      164.70     85.48 o 
   7  10   4      161.34      104.68     91.00 o 
   8  10   4      239.05      241.09     99.74 o 
   9  10   4       85.64      115.27     96.65 o 
  10  10   4      391.06      312.59    111.78 o 
  11  10   4       28.02      -48.91    115.62 o 
 -10  11   4      168.67      153.24    117.17 o 
  -9  11   4      116.76      178.93     97.71 o 
  -8  11   4      416.16      482.42     99.53 o 
  -7  11   4     1315.13     1338.82    105.33 o 
  -6  11   4      343.84      605.37    103.29 o 
  -5  11   4     1202.26     1133.52     91.86 o 
  -4  11   4       19.68        6.01     86.03 o 
  -3  11   4      407.84      495.90     87.39 o 
  -2  11   4      475.98      287.67     90.11 o 
  -1  11   4      179.75      352.25     91.95 o 
   0  11   4      184.63      673.61     92.54 o 
   1  11   4       96.85     1015.33     93.00 o 
   2  11   4     1214.00     1426.40     90.34 o 
   3  11   4       79.90      337.10     89.81 o 
   4  11   4      284.48      402.53     86.90 o 
   5  11   4     3577.62     3602.61    111.40 o 
   6  11   4      351.24      299.74    100.93 o 
   7  11   4       25.65      -13.08     80.50 o 
   8  11   4      198.39      140.16     96.55 o 
   9  11   4      632.33      608.75    117.36 o 
  10  11   4      502.36      488.93    118.05 o 
  -9  12   4     1603.25     1643.41    121.06 o 
  -8  12   4     2134.01     2533.20    119.26 o 
  -7  12   4     2741.75     2856.55     93.94 o 
  -6  12   4        6.64      -99.59     99.59 o 
  -5  12   4     1301.42     1308.67     88.32 o 
  -4  12   4     2744.83     2823.76    109.11 o 
  -3  12   4      936.48     1040.95    104.45 o 
  -2  12   4      146.57      218.55     87.47 o 
  -1  12   4      450.04      625.64     88.69 o 
   0  12   4     1697.38     1638.96     91.70 o 
   1  12   4     1200.98     1200.57     75.33 o 
   2  12   4      320.93      445.70     95.98 o 
   3  12   4       79.07      276.98    101.84 o 
   4  12   4       22.83      225.69    107.25 o 
   5  12   4      575.54      467.79    101.67 o 
   6  12   4      847.29      774.98     83.42 o 
   7  12   4      288.13      302.64     97.86 o 
   8  12   4        8.64       96.52    114.55 o 
   9  12   4        0.77      -30.41    112.90 o 
  -8  13   4      254.07      333.98    114.83 o 
  -7  13   4        1.62       54.09    115.97 o 
  -6  13   4       44.42       88.28    107.13 o 
  -5  13   4        3.63      -40.19     82.73 o 
  -4  13   4       21.76      -98.29     98.29 o 
  -3  13   4      121.44       97.13     98.31 o 
  -2  13   4      692.42      535.82     84.82 o 
  -1  13   4     1155.57     1130.70     88.77 o 
   0  13   4       31.37      -28.17    100.53 o 
   1  13   4     1837.02     1822.16     91.11 o 
   2  13   4     1215.01     1251.67    104.72 o 
   3  13   4     1065.90     1085.30    100.56 o 
   4  13   4        0.38       80.85     97.82 o 
   5  13   4      859.57      745.12     82.95 o 
   6  13   4     1097.05     1176.49     98.08 o 
   7  13   4      611.07      732.68    115.94 o 
  -6  14   4       37.45       71.89    114.20 o 
  -5  14   4      129.78      226.43    114.45 o 
  -4  14   4       23.65      -90.87    114.44 o 
  -3  14   4     1007.74     1161.14    121.55 o 
  -2  14   4      198.02      157.73     97.73 o 
  -1  14   4      254.44      303.22     83.23 o 
   0  14   4     1912.18     1870.41    104.69 o 
   1  14   4      148.48      455.94     85.11 o 
   2  14   4       72.44      -64.94     96.06 o 
   3  14   4     2419.67     2482.06    123.56 o 
   4  14   4      457.85      335.37    116.51 o 
   5  14   4      264.87      197.23    116.36 o 
  -2  15   4      144.07      131.31     81.21 o 
  -1  15   4      649.29      614.65    116.06 o 
   0  15   4      535.14      575.16    115.69 o 
   1  15   4     1094.44      773.74     99.37 o 
  -4 -15   5      376.94      440.27    115.55 o 
  -3 -15   5      154.10      229.15     93.95 o 
  -2 -15   5      134.01       59.64    116.69 o 
  -1 -15   5     1492.26     1686.45    100.97 o 
   0 -15   5      996.49     1338.13    119.07 o 
   1 -15   5     2632.59     3054.78    125.25 o 
   2 -15   5      335.60      236.28     81.83 o 
   3 -15   5        0.03       11.67    114.43 o 
   4 -15   5      153.77      175.16    115.28 o 
   5 -15   5     1611.45     1218.32    120.11 o 
  -7 -14   5      947.13      870.46    118.82 o 
  -6 -14   5      136.69      237.51    115.28 o 
  -5 -14   5     2587.82     2399.76    123.47 o 
  -4 -14   5      329.54      250.78    109.06 o 
  -3 -14   5     1726.52     2010.36    107.51 o 
  -2 -14   5      242.50      255.83     99.38 o 
  -1 -14   5     2628.82     2701.20    109.42 o 
   0 -14   5     2924.86     2506.87    108.76 o 
   1 -14   5     6749.51     6206.25    121.02 o 
   2 -14   5       44.66      -13.20     81.91 o 
   3 -14   5        1.62     -105.71    105.71 o 
   4 -14   5     4625.89     4289.73     97.98 o 
   5 -14   5       71.76       -3.89    105.13 o 
   6 -14   5      740.41      602.47    119.15 o 
   7 -14   5     1111.44     1213.88    120.15 o 
  -8 -13   5     6745.60     6272.69    118.79 o 
  -7 -13   5        3.60        7.54     95.58 o 
  -6 -13   5     4958.93     4646.59    115.35 o 
  -5 -13   5     7620.71     7404.84    124.50 o 
  -4 -13   5     4915.96     4333.48    120.13 o 
  -3 -13   5     1262.38     1176.02     87.85 o 
  -2 -13   5      238.23      164.46    101.98 o 
  -1 -13   5     4305.76     4185.21    116.14 o 
   0 -13   5     6460.92     6661.22    125.80 o 
   1 -13   5     5725.29     5363.81    106.05 o 
   2 -13   5      667.53      770.12    103.46 o 
   3 -13   5       53.65      272.02    103.01 o 
   4 -13   5     1473.43      934.25    111.50 o 
   5 -13   5     1357.76      849.74    116.08 o 
   6 -13   5      828.13      712.31    104.89 o 
   7 -13   5        6.35      -80.02     80.02 o 
   8 -13   5       65.20      168.66    116.45 o 
   9 -13   5      276.94      330.93    116.24 o 
 -10 -12   5      384.94      411.74     80.18 o 
  -9 -12   5      284.58      238.27    114.83 o 
  -8 -12   5       91.44       58.82     69.07 o 
  -7 -12   5       44.54       24.40     97.94 o 
  -6 -12   5      414.92      501.65    101.06 o 
  -5 -12   5      289.24      194.66     84.65 o 
  -4 -12   5      572.08      456.61     85.16 o 
  -3 -12   5      670.76      658.32     71.85 o 
  -2 -12   5      229.66      101.74     86.42 o 
  -1 -12   5     2370.78     2486.53     95.48 o 
   0 -12   5     3805.74     4675.11    102.70 o 
   1 -12   5     3420.24     3609.87     88.06 o 
   2 -12   5      192.04       82.17     71.44 o 
   3 -12   5      143.30       41.96     60.59 o 
   4 -12   5      230.70      257.24     83.82 o 
   5 -12   5      636.74      610.36    101.69 o 
   6 -12   5     2581.61     2435.64    107.66 o 
   7 -12   5     1748.83     1662.06    105.51 o 
   8 -12   5        1.87      -10.72     69.65 o 
   9 -12   5      385.56      318.37    112.84 o 
  10 -12   5     1202.85     1190.78     99.51 o 
 -11 -11   5      145.38       13.08    115.99 o 
 -10 -11   5     1737.08     1758.35    122.03 o 
  -9 -11   5       26.78      -14.73     96.99 o 
  -8 -11   5     1161.68      992.93    101.29 o 
  -7 -11   5      692.91      560.74    101.34 o 
  -6 -11   5       54.22       97.35     67.30 o 
  -5 -11   5      385.23      304.01     84.67 o 
  -4 -11   5      797.36      664.51     91.81 o 
  -3 -11   5     1004.22     1047.97     93.38 o 
  -2 -11   5     4062.34     3872.01     93.88 o 
  -1 -11   5     1322.29     1369.93     95.45 o 
   0 -11   5     3347.55     3343.14     79.55 o 
   1 -11   5     3736.59     3519.31    104.28 o 
   2 -11   5     3017.11     2944.31    103.55 o 
   3 -11   5      157.24      301.07     94.78 o 
   4 -11   5      464.58      528.39     91.52 o 
   5 -11   5      156.19      213.84     85.11 o 
   6 -11   5       30.95      159.81     69.30 o 
   7 -11   5      294.47      406.54     85.72 o 
   8 -11   5       48.58      124.70     99.47 o 
   9 -11   5      586.18      479.70    100.73 o 
  10 -11   5      172.45       92.77     80.98 o 
  11 -11   5        3.83      110.90    114.79 o 
 -12 -10   5      812.34      808.96    116.21 o 
 -11 -10   5       72.78      171.73    115.74 o 
 -10 -10   5     4782.09     4714.67    113.90 o 
  -9 -10   5     3927.74     4209.01    113.67 o 
  -8 -10   5     4927.54     5015.28    108.29 o 
  -7 -10   5      782.29      762.75     72.57 o 
  -6 -10   5     7848.75     7732.25    116.53 o 
  -5 -10   5     7228.50     7076.75    116.70 o 
  -4 -10   5     1682.91     1850.57     97.29 o 
  -3 -10   5      107.78      206.28    101.25 o 
  -2 -10   5      573.25      613.02     92.61 o 
  -1 -10   5     2557.04     2644.99     88.94 o 
   0 -10   5     3285.96     3438.58    106.86 o 
   1 -10   5     2618.53     2632.08    101.63 o 
   2 -10   5      481.61      442.94     92.60 o 
   3 -10   5        6.82      782.54     93.81 o 
   4 -10   5      822.02      849.22     97.49 o 
   5 -10   5     1329.89     1269.29    113.40 o 
   6 -10   5      183.21      -96.20     96.20 o 
   7 -10   5       12.71        0.71     86.15 o 
   8 -10   5      536.21      603.67     86.22 o 
   9 -10   5      757.96      793.81     74.57 o 
  10 -10   5       67.95       94.17     99.71 o 
  11 -10   5       69.81      107.14    103.84 o 
  12 -10   5       48.53       -5.89    115.62 o 
 -12  -9   5     1000.00      830.79    119.90 o 
 -11  -9   5     1216.86     1117.37    104.12 o 
 -10  -9   5      637.90      815.35    100.74 o 
  -9  -9   5       51.84      -18.15     71.07 o 
  -8  -9   5        7.64      -32.65     84.74 o 
  -7  -9   5      282.31      338.04     73.22 o 
  -6  -9   5      198.15      152.91     74.27 o 
  -5  -9   5      444.87      411.05     82.68 o 
  -4  -9   5     1712.42     1484.58    100.51 o 
  -3  -9   5     1451.09     1367.91     77.66 o 
  -2  -9   5      767.32      760.41     77.08 o 
  -1  -9   5     4323.75     4287.17     92.89 o 
   0  -9   5    11314.34    11661.01    121.17 o 
   1  -9   5     6515.52     6769.02    103.71 o 
   2  -9   5      818.00      958.84     78.62 o 
   3  -9   5       49.19      258.36     74.25 o 
   4  -9   5      825.40      693.27     79.92 o 
   5  -9   5     1563.34     1523.87     98.70 o 
   6  -9   5     3437.79     3389.27     91.08 o 
   7  -9   5     3954.09     4172.43    106.20 o 
   8  -9   5      337.91      353.52     74.17 o 
   9  -9   5      136.93      131.08     83.81 o 
  10  -9   5     1321.19     1451.97    104.51 o 
  11  -9   5     6207.50     6524.03    122.22 o 
  12  -9   5     3133.61     3335.27     95.16 o 
  13  -9   5      312.76      415.83    114.95 o 
 -13  -8   5      581.93      450.77    118.77 o 
 -12  -8   5     1047.44     1177.51     85.21 o 
 -11  -8   5      459.16      694.96    100.59 o 
 -10  -8   5       22.98       58.69     71.30 o 
  -9  -8   5      421.65      553.57     85.50 o 
  -8  -8   5     3845.95     3920.16    104.04 o 
  -7  -8   5     1972.90     1807.69     98.40 o 
  -6  -8   5     1574.08     1473.81     87.71 o 
  -5  -8   5      677.34      687.78     61.48 o 
  -4  -8   5      963.08      891.84     63.77 o 
  -3  -8   5      910.36      771.84     77.82 o 
  -2  -8   5     2268.30     2323.76     86.36 o 
  -1  -8   5      327.86      381.90     75.48 o 
   0  -8   5      954.03     1027.76     78.67 o 
   1  -8   5      886.04      813.00     67.32 o 
   2  -8   5     1710.55     1669.63     83.53 o 
   3  -8   5      299.00      182.67     54.01 o 
   4  -8   5       19.30      176.90     74.37 o 
   5  -8   5       83.78       93.24     74.26 o 
   6  -8   5     1539.40     1995.91     99.06 o 
   7  -8   5      938.05      998.51     95.15 o 
   8  -8   5     1260.59     1395.36     96.26 o 
   9  -8   5      170.62      288.58     85.70 o 
  10  -8   5      211.56      238.02     58.95 o 
  11  -8   5      254.20      217.87    101.27 o 
  12  -8   5      358.01      273.43    101.05 o 
  13  -8   5      306.67      252.54    118.02 o 
 -13  -7   5     1243.07     1205.53    100.11 o 
 -12  -7   5      786.82      917.21     84.00 o 
 -11  -7   5       34.34       25.34    101.24 o 
 -10  -7   5       71.70      104.07     67.30 o 
  -9  -7   5      987.33      968.71     91.25 o 
  -8  -7   5     4314.46     4618.26    106.89 o 
  -7  -7   5      272.83      315.54     80.65 o 
  -6  -7   5     2653.45     2609.52     77.02 o 
  -5  -7   5     4001.50     3642.11     99.51 o 
  -4  -7   5       43.02      115.39     73.43 o 
  -3  -7   5     3592.48     4041.99     90.36 o 
  -2  -7   5      741.31      740.34     84.19 o 
  -1  -7   5       34.95       16.85     80.03 o 
   0  -7   5      387.00      301.19     81.76 o 
   1  -7   5       37.81       29.11     80.97 o 
   2  -7   5      763.93      713.36     85.85 o 
   3  -7   5     1786.78     2406.88     92.45 o 
   4  -7   5      163.20      124.50     76.28 o 
   5  -7   5     2528.40     2563.90     89.24 o 
   6  -7   5      524.49      550.85     76.10 o 
   7  -7   5        5.81       86.86     81.32 o 
   8  -7   5     1443.92     1429.32     97.01 o 
   9  -7   5      112.89       45.03     89.35 o 
  10  -7   5       43.92       20.15     84.27 o 
  11  -7   5        1.78       67.06     99.00 o 
  12  -7   5       36.44       32.76     97.82 o 
  13  -7   5      269.86      289.43    102.33 o 
  14  -7   5      269.25      196.17    116.24 o 
 -14  -6   5      233.37       48.81     96.79 o 
 -13  -6   5      171.21      191.55     79.69 o 
 -12  -6   5     1511.85     1549.06    106.30 o 
 -11  -6   5     4062.22     3876.63    106.50 o 
 -10  -6   5      682.86      682.90     88.61 o 
  -9  -6   5      449.06      526.51     88.93 o 
  -8  -6   5      745.88      662.68     69.04 o 
  -7  -6   5     1991.09     2104.57     74.08 o 
  -6  -6   5        9.03       66.94     74.48 o 
  -5  -6   5     1018.73     1040.69     69.23 o 
  -4  -6   5      836.17      864.30     76.18 o 
  -3  -6   5      848.22      870.84     85.64 o 
  -2  -6   5      621.37      789.27     82.17 o 
  -1  -6   5     4662.51     4949.91    107.09 o 
   0  -6   5    14358.05    14626.08    156.56 o 
   1  -6   5     7667.92     8575.31    119.39 o 
   2  -6   5      821.26     1330.23     86.12 o 
   3  -6   5      400.37      594.76     69.73 o 
   4  -6   5      438.34      417.08     87.19 o 
   5  -6   5     2411.27     2321.33     79.66 o 
   6  -6   5     2579.99     2506.60     87.48 o 
   7  -6   5     7887.14     7145.99    108.88 o 
   8  -6   5     2256.93     2101.61     85.70 o 
   9  -6   5      703.60      743.52     92.16 o 
  10  -6   5     2097.50     2003.00     96.51 o 
  11  -6   5    13123.56    12268.09    120.76 o 
  12  -6   5     5498.11     5307.19    119.29 o 
  13  -6   5       29.41       40.90     97.82 o 
  14  -6   5     3011.55     3036.40    126.73 o 
 -14  -5   5      185.67      172.58     96.31 o 
 -13  -5   5     3599.79     3607.95    111.11 o 
 -12  -5   5     2920.49     2926.75     94.82 o 
 -11  -5   5     2266.69     2229.85     93.80 o 
 -10  -5   5     1072.26     1015.63     76.98 o 
  -9  -5   5     2778.60     2754.76     89.79 o 
  -8  -5   5     7208.69     6737.96     88.71 o 
  -7  -5   5     5166.40     4985.43     88.67 o 
  -6  -5   5     6963.03     7107.43    111.77 o 
  -5  -5   5      370.11      348.94     80.45 o 
  -4  -5   5     2780.96     2587.82     75.31 o 
  -3  -5   5     1619.95     1566.23     82.68 o 
  -2  -5   5    13911.86    13698.68    153.70 o 
  -1  -5   5     7776.60     8550.64    134.74 o 
   0  -5   5      114.96      145.61     67.79 o 
   1  -5   5    10176.35    10312.49    149.04 o 
   2  -5   5    13349.66    12564.12    151.41 o 
   3  -5   5     2414.31     2242.86     93.46 o 
   4  -5   5      888.54      798.97     81.06 o 
   5  -5   5       17.88      137.30     79.32 o 
   6  -5   5     8203.39     8068.57    113.33 o 
   7  -5   5     4539.85     4323.24     94.87 o 
   8  -5   5     2539.34     2434.02     85.05 o 
   9  -5   5     1758.69     1971.44     98.61 o 
  10  -5   5      908.19      941.47     92.42 o 
  11  -5   5     1593.67     1611.08     77.75 o 
  12  -5   5     1411.26     1313.22    106.41 o 
  13  -5   5     1739.70     1652.05    106.57 o 
  14  -5   5       64.16       93.46    117.15 o 
 -15  -4   5        9.20       10.02    113.14 o 
 -14  -4   5      360.76      435.09     84.89 o 
 -13  -4   5      763.59      761.69    101.35 o 
 -12  -4   5      225.84      201.83     72.62 o 
 -11  -4   5      507.31      496.92     71.60 o 
 -10  -4   5      378.15      527.03     72.41 o 
  -9  -4   5     1673.01     1682.91     86.78 o 
  -8  -4   5      597.47      526.04     60.89 o 
  -7  -4   5     1321.56     1284.48     67.62 o 
  -6  -4   5     1856.84     1988.11     76.02 o 
  -5  -4   5     3206.33     2956.34     69.57 o 
  -4  -4   5        4.95       41.37     67.88 o 
  -3  -4   5     2447.16     2401.93     81.31 o 
  -2  -4   5      599.34      548.82     91.08 o 
  -1  -4   5       52.40       51.28     71.55 o 
   0  -4   5      130.72      134.90     75.82 o 
   1  -4   5       34.31       30.29     74.02 o 
   2  -4   5      538.95      362.22     92.83 o 
   3  -4   5     1929.87     1852.52     96.36 o 
   4  -4   5       19.09       29.35     77.32 o 
   5  -4   5     1179.40     1111.93     85.02 o 
   6  -4   5      454.54      438.57     68.20 o 
   7  -4   5      392.45      424.89     62.99 o 
   8  -4   5        7.12        1.89     58.81 o 
   9  -4   5      604.61      538.04     77.28 o 
  10  -4   5        6.76       59.75     87.45 o 
  11  -4   5      103.92       98.89     88.88 o 
  12  -4   5      138.97      117.52     87.70 o 
  13  -4   5      248.66      236.50    100.33 o 
  14  -4   5      208.42      228.23     81.69 o 
  15  -4   5        9.45       12.73     92.63 o 
 -15  -3   5       40.77      129.53    113.61 o 
 -14  -3   5      225.54       95.14    100.09 o 
 -13  -3   5      394.60      326.52    101.18 o 
 -12  -3   5        3.10       17.44     67.29 o 
 -11  -3   5     3574.76     3708.32    103.74 o 
 -10  -3   5      451.68      447.14     90.23 o 
  -9  -3   5       20.07       38.54     70.36 o 
  -8  -3   5      995.80      973.68     77.12 o 
  -7  -3   5     1272.09     1331.57     80.86 o 
  -6  -3   5       63.91       95.36     68.84 o 
  -5  -3   5        0.97       37.71     47.02 o 
  -4  -3   5        0.27        8.25     43.72 o 
  -3  -3   5      170.09      131.61     68.40 o 
  -2  -3   5     1756.39     1139.97     91.71 o 
  -1  -3   5     1618.56     1598.97    108.48 o 
   0  -3   5     5542.62     4928.48    147.55 o 
   1  -3   5     1155.55     1092.36    102.78 o 
   2  -3   5     2700.62     1951.50     99.63 o 
   3  -3   5      588.87      490.73     76.08 o 
   4  -3   5       22.72        7.90     80.73 o 
   5  -3   5      746.83      610.70     79.97 o 
   6  -3   5       22.50       -8.49     78.02 o 
   7  -3   5     1122.12     1032.37     79.41 o 
   8  -3   5     2278.94     2186.69     73.55 o 
   9  -3   5      359.19      410.06     72.77 o 
  10  -3   5      494.82      547.09     90.00 o 
  11  -3   5     6421.39     6707.93    116.51 o 
  12  -3   5        2.68       74.60     82.73 o 
  13  -3   5      168.33      153.60    100.55 o 
  14  -3   5     2310.85     2236.37    108.54 o 
  15  -3   5      360.24      443.10    115.31 o 
 -15  -2   5        1.15      -95.70    114.20 o 
 -14  -2   5      394.50      407.40     84.07 o 
 -13  -2   5     4701.96     5127.42    103.84 o 
 -12  -2   5     1073.56     1345.10     74.85 o 
 -11  -2   5       96.33       89.70     74.26 o 
 -10  -2   5       18.95        3.42     78.73 o 
  -9  -2   5     5175.23     5121.16     86.94 o 
  -8  -2   5       37.25       31.23     57.99 o 
  -7  -2   5      439.30      612.68     64.30 o 
  -6  -2   5     4985.41     5102.76     92.26 o 
  -5  -2   5      471.82      469.06     58.78 o 
  -4  -2   5      356.21      239.44     74.70 o 
  -3  -2   5     4080.53     3879.30     99.23 o 
  -2  -2   5       34.08       68.96     83.81 o 
  -1  -2   5     1312.23     1158.87     99.30 o 
   0  -2   5       12.66       29.94     82.74 o 
   1  -2   5     1102.66      954.92    100.37 o 
   2  -2   5       33.83       23.93     87.58 o 
   3  -2   5     3145.63     2802.80    105.29 o 
   4  -2   5      268.71      185.69     86.12 o 
   5  -2   5      367.84      395.51     80.12 o 
   6  -2   5     5811.12     5657.41     99.19 o 
   7  -2   5      199.99      268.72     62.26 o 
   8  -2   5       11.92       55.51     71.18 o 
   9  -2   5     4813.66     4773.77     85.45 o 
  10  -2   5       45.16       34.53     73.19 o 
  11  -2   5      677.61      653.54     90.97 o 
  12  -2   5     1345.01     1377.46     89.41 o 
  13  -2   5     3737.93     3583.42    113.53 o 
  14  -2   5     1754.53     1630.49    105.15 o 
  15  -2   5       18.99       43.37    114.55 o 
 -15  -1   5      308.41      188.76     95.38 o 
 -14  -1   5      896.21      825.06    101.36 o 
 -13  -1   5     1822.16     1983.33     90.05 o 
 -12  -1   5     1915.41     1984.71     92.92 o 
 -11  -1   5        6.42       29.70     88.86 o 
 -10  -1   5      115.24      135.32     80.51 o 
  -9  -1   5      939.09      860.33     75.81 o 
  -8  -1   5      166.74      103.75     72.86 o 
  -7  -1   5       18.90       66.35     61.40 o 
  -6  -1   5      464.49      431.57     62.78 o 
  -5  -1   5        5.73        4.83     55.04 o 
  -4  -1   5       75.48       67.43     60.83 o 
  -3  -1   5        0.37        0.24     69.18 o 
  -2  -1   5      264.69      137.98     72.24 o 
  -1  -1   5      219.36      135.38     82.03 o 
   0  -1   5      549.15      423.62    101.65 o 
   1  -1   5      575.63      459.90    101.52 o 
   2  -1   5      367.12      253.80     89.76 o 
   3  -1   5       15.71       12.49     83.33 o 
   4  -1   5      340.83      354.15     79.66 o 
   5  -1   5      262.44      282.50     82.10 o 
   6  -1   5      142.78      164.00     80.53 o 
   7  -1   5      138.73      106.46     78.63 o 
   8  -1   5      108.19      166.45     59.41 o 
   9  -1   5      124.61       70.85     71.79 o 
  10  -1   5      357.64      315.35     75.83 o 
  11  -1   5      258.96      367.62     90.55 o 
  12  -1   5      104.62      149.81     83.22 o 
  13  -1   5     1023.46     1065.60    104.70 o 
  14  -1   5      784.63      668.72    101.58 o 
  15  -1   5       47.23      -63.53    116.09 o 
 -15   0   5       42.81      -45.96     95.94 o 
 -14   0   5      114.53       70.96     99.84 o 
 -13   0   5     2584.33     2527.95    110.03 o 
 -12   0   5      668.78      671.89     73.50 o 
 -11   0   5     3193.31     3493.44    105.94 o 
 -10   0   5      205.76      220.23     90.43 o 
  -9   0   5      243.44      233.58     72.63 o 
  -8   0   5     3214.78     3022.63     91.77 o 
  -7   0   5     6242.01     5797.22    112.67 o 
  -6   0   5     2873.95     2867.82     96.50 o 
  -5   0   5      219.13      290.48     81.73 o 
  -4   0   5     3858.55     3283.40    111.05 o 
  -3   0   5     3190.35     2850.03    127.44 o 
  -2   0   5     1726.36     1093.45    123.33 o 
  -1   0   5       11.39        9.78    120.69 o 
   1   0   5        4.72       30.76    101.59 o 
   2   0   5     1372.99      824.88     98.00 o 
   3   0   5     2120.32     1721.12    100.23 o 
   4   0   5     2119.92     1779.07     96.38 o 
   5   0   5       45.42       24.16     78.50 o 
   6   0   5     3706.67     3545.91     99.46 o 
   7   0   5     5340.31     4813.39    104.88 o 
   8   0   5     4990.77     4647.16     98.33 o 
   9   0   5      186.05      160.81     71.21 o 
  10   0   5     1308.17     1235.99     86.36 o 
  11   0   5     6211.73     6769.67    119.83 o 
  12   0   5     1928.53     2087.71     93.15 o 
  13   0   5     1913.74     1841.64     91.24 o 
  14   0   5      269.19      224.95    101.15 o 
  15   0   5     1417.90     1340.15    120.91 o 
 -15   1   5      243.05      284.70     95.84 o 
 -14   1   5      806.28      813.39     83.89 o 
 -13   1   5     4405.06     4093.14    100.01 o 
 -12   1   5     2487.27     2335.34     80.70 o 
 -11   1   5      116.72      204.39     72.49 o 
 -10   1   5     1396.17     1384.72     80.82 o 
  -9   1   5      245.76      206.46     72.40 o 
  -8   1   5     1650.86     1700.12     82.21 o 
  -7   1   5     4590.77     5138.99    105.63 o 
  -6   1   5     9720.46     9611.20    132.14 o 
  -5   1   5      567.26      522.00     82.77 o 
  -4   1   5     8629.11     8736.12    147.79 o 
  -3   1   5     1449.68     1449.24     96.69 o 
  -2   1   5      484.22      118.63    110.01 o 
  -1   1   5      458.37      372.65    117.72 o 
   0   1   5      520.52      488.74    111.40 o 
   1   1   5      715.59      630.68    111.74 o 
   2   1   5     1090.13      718.09    107.04 o 
   3   1   5     1354.46     1181.42     99.36 o 
   4   1   5     9762.53     9357.68    159.18 o 
   5   1   5      351.62      390.65     63.00 o 
   6   1   5    10090.73    10258.58    138.04 o 
   7   1   5     6257.11     7338.68    117.42 o 
   8   1   5     2275.80     2238.77     84.93 o 
   9   1   5       51.22      104.54     70.60 o 
  10   1   5     1192.26     1328.06     84.69 o 
  11   1   5        7.73       23.10     87.80 o 
  12   1   5     2920.10     3232.68     97.33 o 
  13   1   5     4837.90     5227.74    120.36 o 
  14   1   5      956.30      933.46     99.95 o 
  15   1   5      111.56      117.16     82.27 o 
 -15   2   5      414.82      524.49    113.79 o 
 -14   2   5        9.70       71.18     79.67 o 
 -13   2   5      290.45      431.99     99.75 o 
 -12   2   5     1106.31     1191.69     87.95 o 
 -11   2   5     2192.68     2300.22     97.59 o 
 -10   2   5        3.85      -50.56     87.92 o 
  -9   2   5       41.85        8.60     71.07 o 
  -8   2   5      313.79      245.54     72.88 o 
  -7   2   5     2146.75     2048.57     87.20 o 
  -6   2   5     3404.04     3467.25    102.19 o 
  -5   2   5      975.35      886.25     86.77 o 
  -4   2   5       93.82       25.94     91.84 o 
  -3   2   5     1259.20     1153.76     92.05 o 
  -2   2   5      795.88      684.22     94.28 o 
  -1   2   5      328.86      226.43     91.73 o 
   0   2   5     1973.15     1744.40    124.46 o 
   1   2   5      588.29      509.96     91.49 o 
   2   2   5      862.00      592.09     85.90 o 
   3   2   5     2128.46     1900.81     98.07 o 
   4   2   5      142.07      139.02     73.22 o 
   5   2   5      860.89      816.63     81.53 o 
   6   2   5     2023.43     2045.30     89.59 o 
   7   2   5      615.07      658.36     78.13 o 
   8   2   5       84.75       86.05     70.96 o 
   9   2   5       88.30      107.62     70.37 o 
  10   2   5       58.78       74.84     86.63 o 
  11   2   5      259.09      204.21     89.25 o 
  12   2   5      409.38      428.90     69.34 o 
  13   2   5      531.11      388.39    101.43 o 
  14   2   5       75.43       70.48     96.41 o 
  15   2   5        6.09      103.95    113.49 o 
 -15   3   5        5.01      -98.17    113.61 o 
 -14   3   5      204.65       89.00     97.73 o 
 -13   3   5      397.84      365.43     99.17 o 
 -12   3   5      454.63      485.66     84.68 o 
 -11   3   5       96.01       16.27     87.70 o 
 -10   3   5        7.03       89.69     87.09 o 
  -9   3   5        9.12       31.70     88.74 o 
  -8   3   5      548.94      476.33     75.04 o 
  -7   3   5     1527.39     1547.54     85.16 o 
  -6   3   5        0.30       29.93     79.20 o 
  -5   3   5       40.44       33.12     76.14 o 
  -4   3   5     2097.95     1883.43     93.86 o 
  -3   3   5      190.97      154.73     86.80 o 
  -2   3   5     1030.68      931.96     94.20 o 
  -1   3   5     1308.74     1046.66     97.54 o 
   0   3   5     5059.37     4429.56    122.64 o 
   1   3   5     1592.02     1388.63     90.18 o 
   2   3   5      642.19      519.40     80.46 o 
   3   3   5      164.90      295.98     83.13 o 
   4   3   5     2029.50     1913.43     88.61 o 
   5   3   5       34.60       34.53     67.54 o 
   6   3   5      100.23       54.93     75.56 o 
   7   3   5      664.37      692.38     77.55 o 
   8   3   5      230.12      142.55     72.40 o 
   9   3   5      381.04      337.77     78.55 o 
  10   3   5       56.80       49.27     87.57 o 
  11   3   5       16.38       64.94     67.77 o 
  12   3   5       19.14       33.00     68.59 o 
  13   3   5      378.02      472.49     98.34 o 
  14   3   5      303.05      308.54     89.37 o 
  15   3   5        0.21       94.63    111.84 o 
 -15   4   5        4.30        9.90    114.08 o 
 -14   4   5      339.85      417.98    110.60 o 
 -13   4   5     2096.61     1981.78    105.21 o 
 -12   4   5     1861.25     2062.16    107.32 o 
 -11   4   5      538.44      570.08     72.19 o 
 -10   4   5     5170.66     5125.54    109.17 o 
  -9   4   5       39.83       46.08     89.57 o 
  -8   4   5     4254.53     4600.25     95.82 o 
  -7   4   5      278.16      392.45     62.38 o 
  -6   4   5      987.52      992.00     80.57 o 
  -5   4   5       57.37       60.11     58.46 o 
  -4   4   5     1576.23     1602.46     90.46 o 
  -3   4   5      338.89      377.66     82.82 o 
  -2   4   5    14247.13    13468.04    170.16 o 
  -1   4   5     4217.06     3857.04    114.15 o 
   0   4   5      522.85      456.97     85.25 o 
   1   4   5     6479.59     6664.88    128.31 o 
   2   4   5    14415.82    14686.89    173.21 o 
   3   4   5     1084.27     1560.04     87.75 o 
   4   4   5     4711.74     4369.94    104.64 o 
   5   4   5       35.80       94.53     79.20 o 
   6   4   5      541.29      650.09     77.88 o 
   7   4   5      579.11      754.62     63.96 o 
   8   4   5     6122.63     5970.36     98.78 o 
   9   4   5      341.99      312.27     64.86 o 
  10   4   5     4426.49     4068.89    103.43 o 
  11   4   5      599.50      614.13     85.17 o 
  12   4   5     2908.89     3172.32    110.32 o 
  13   4   5     2610.75     2618.01     91.20 o 
  14   4   5      416.88      358.23    115.91 o 
 -14   5   5      440.98      542.67    116.03 o 
 -13   5   5        0.83       21.68     79.67 o 
 -12   5   5     3545.78     3700.56    113.38 o 
 -11   5   5     3101.43     2838.52     97.00 o 
 -10   5   5       21.35       11.79     88.16 o 
  -9   5   5      338.76      408.49     91.04 o 
  -8   5   5       43.17       89.81     89.10 o 
  -7   5   5     2148.60     1880.35     84.29 o 
  -6   5   5     2354.86     2260.25     88.15 o 
  -5   5   5     1442.64     1265.99     85.16 o 
  -4   5   5        6.92       68.35     81.55 o 
  -3   5   5     3149.10     3633.82    103.22 o 
  -2   5   5     1103.25     1118.00     84.66 o 
  -1   5   5      758.88      973.17     87.30 o 
   0   5   5      124.61       94.91     78.76 o 
   1   5   5      277.07      253.95     80.33 o 
   2   5   5      405.89      419.47     78.82 o 
   3   5   5     1462.34     2024.36     91.12 o 
   4   5   5        7.18       63.99     79.20 o 
   5   5   5      826.76      860.26     68.73 o 
   6   5   5      467.03      583.50     74.80 o 
   7   5   5      425.59      477.72     75.14 o 
   8   5   5      106.92      133.67     80.04 o 
   9   5   5      153.85       97.84     71.67 o 
  10   5   5       12.15        8.60     84.85 o 
  11   5   5      250.74      298.40     69.09 o 
  12   5   5     1027.21      949.79    103.63 o 
  13   5   5      184.04      146.53     80.16 o 
  14   5   5        5.47      -67.76    113.61 o 
 -14   6   5       99.07      111.03    113.74 o 
 -13   6   5      300.04      332.83     97.74 o 
 -12   6   5      941.71     1002.29    100.90 o 
 -11   6   5       43.60       61.40     81.44 o 
 -10   6   5      264.11      359.13     86.89 o 
  -9   6   5      167.24      334.44     89.12 o 
  -8   6   5     1637.27     1705.66     99.89 o 
  -7   6   5      681.42      656.85     77.42 o 
  -6   6   5       83.71       24.87     74.26 o 
  -5   6   5      481.28      448.91     77.40 o 
  -4   6   5     1456.92     1213.30     84.44 o 
  -3   6   5      548.27      532.84     85.44 o 
  -2   6   5      858.83      809.01     87.17 o 
  -1   6   5     3250.43     2933.24    100.35 o 
   0   6   5     4661.70     4415.50    105.39 o 
   1   6   5     3690.40     3585.44    101.53 o 
   2   6   5      427.57      621.89     84.12 o 
   3   6   5     1016.52     1183.05     83.89 o 
   4   6   5     2115.63     2230.60     88.12 o 
   5   6   5      739.26      613.95     66.22 o 
   6   6   5      177.24      141.47     71.68 o 
   7   6   5      839.84      831.74     72.95 o 
   8   6   5     1512.66     1708.35     96.08 o 
   9   6   5      949.53     1069.58     91.84 o 
  10   6   5        2.97       96.87     82.61 o 
  11   6   5       73.14      230.78    100.07 o 
  12   6   5      107.83      156.53     81.33 o 
  13   6   5      344.65      454.06    117.20 o 
 -13   7   5      150.84      154.18    117.52 o 
 -12   7   5      180.34      159.49    100.91 o 
 -11   7   5      549.45      536.19    102.26 o 
 -10   7   5      954.31      940.45     87.22 o 
  -9   7   5     2610.13     2634.30     96.58 o 
  -8   7   5      123.41      321.80     91.12 o 
  -7   7   5     2585.67     2862.82    102.43 o 
  -6   7   5      868.35      965.80     82.76 o 
  -5   7   5     2002.95     1558.48     82.37 o 
  -4   7   5        5.16      -11.90     73.54 o 
  -3   7   5     1340.99     1179.66     80.62 o 
  -2   7   5     3572.41     3031.08     86.76 o 
  -1   7   5     4850.14     4738.82    105.75 o 
   0   7   5        0.39       55.39     72.36 o 
   1   7   5     4629.11     5187.51    103.91 o 
   2   7   5     2723.30     3613.57     99.51 o 
   3   7   5       12.00      351.79     76.49 o 
   4   7   5        3.88       61.75     70.48 o 
   5   7   5      201.05      283.43     75.46 o 
   6   7   5       11.23        4.12     79.20 o 
   7   7   5     3054.54     3074.10    102.63 o 
   8   7   5     1621.94     1677.46     95.84 o 
   9   7   5     1812.24     2175.22     94.09 o 
  10   7   5     1397.44     1283.57    103.34 o 
  11   7   5     1545.98     1458.16     76.42 o 
  12   7   5     1027.25     1273.43    102.21 o 
  13   7   5      844.65      912.25    118.22 o 
 -13   8   5        9.64       99.47    114.08 o 
 -12   8   5     1826.62     1628.90    113.78 o 
 -11   8   5     4058.32     4248.83    113.21 o 
 -10   8   5      988.33     1308.45    104.45 o 
  -9   8   5        7.63       66.47     84.50 o 
  -8   8   5      534.28      601.11     90.00 o 
  -7   8   5     2872.54     2731.47    104.47 o 
  -6   8   5     4146.71     4328.48    109.61 o 
  -5   8   5     1616.07     1532.00     73.89 o 
  -4   8   5      399.89      444.42     63.22 o 
  -3   8   5        2.55       13.08     74.84 o 
  -2   8   5      414.39      485.27     74.90 o 
  -1   8   5     7923.16     8489.47    113.63 o 
   0   8   5     7251.00     7539.92    109.53 o 
   1   8   5     5298.55     5310.31    100.24 o 
   2   8   5      385.49      390.64     72.54 o 
   3   8   5      549.97      480.08     75.27 o 
   4   8   5     1781.58     1609.48     83.97 o 
   5   8   5      367.60      444.14     96.12 o 
   6   8   5      567.62      473.42     93.55 o 
   7   8   5        0.50      -32.41     63.17 o 
   8   8   5        1.05        5.07     84.50 o 
   9   8   5        5.79       -3.77     89.45 o 
  10   8   5       35.03       47.61     99.82 o 
  11   8   5      261.11      163.76     99.03 o 
  12   8   5      210.95      103.62     95.72 o 
 -12   9   5      554.74      498.29    117.35 o 
 -11   9   5      170.61      156.31     79.92 o 
 -10   9   5      218.98      274.80     83.11 o 
  -9   9   5        1.85       35.00    100.06 o 
  -8   9   5     1867.98     1952.54     93.73 o 
  -7   9   5      444.75      308.64     89.16 o 
  -6   9   5      353.89      428.06     74.06 o 
  -5   9   5      613.68      651.02     92.02 o 
  -4   9   5      615.66      611.52     93.80 o 
  -3   9   5     1977.43     1993.63     75.24 o 
  -2   9   5     1299.29     1306.85     97.35 o 
  -1   9   5     1401.56     1539.60     92.89 o 
   0   9   5     2415.83     2562.10     91.89 o 
   1   9   5     3581.69     3710.20    100.64 o 
   2   9   5      484.15      612.69     92.72 o 
   3   9   5      127.20      858.99     92.89 o 
   4   9   5      482.70      419.33     92.24 o 
   5   9   5      140.02      140.75     72.26 o 
   6   9   5        1.67        1.77     86.50 o 
   7   9   5       62.83       24.99     83.68 o 
   8   9   5       25.45      -15.32     89.69 o 
   9   9   5      234.64      277.28    100.21 o 
  10   9   5       52.65      168.66     97.59 o 
  11   9   5       48.82       95.94     96.05 o 
  12   9   5       87.98       38.19     93.82 o 
 -11  10   5      208.06      264.77     94.78 o 
 -10  10   5       59.40      209.20     97.71 o 
  -9  10   5      252.80      169.53     99.38 o 
  -8  10   5      213.52      155.14    102.33 o 
  -7  10   5     9408.88     9614.60    122.44 o 
  -6  10   5     2280.44     2198.58     96.52 o 
  -5  10   5     1121.08      990.62     91.98 o 
  -4  10   5     5625.90     5053.03    111.49 o 
  -3  10   5       40.13      418.40     66.94 o 
  -2  10   5       80.23        6.25     73.67 o 
  -1  10   5      651.10      545.70     91.44 o 
   0  10   5      678.94      948.57     90.50 o 
   1  10   5     1305.72     1360.36     79.03 o 
   2  10   5      151.96      237.65     72.62 o 
   3  10   5     2125.22     2504.24     96.76 o 
   4  10   5     1327.14     2361.02    106.07 o 
   5  10   5     1513.44     1361.73     93.22 o 
   6  10   5     5885.66     5524.67     98.37 o 
   7  10   5     5148.80     4984.84    119.96 o 
   8  10   5      925.57      832.22    101.73 o 
   9  10   5      164.64       86.29     97.72 o 
  10  10   5        6.18        5.77    115.85 o 
  11  10   5      276.71      316.43    115.18 o 
 -10  11   5     4702.76     4896.74    132.58 o 
  -9  11   5      915.20      759.10    100.77 o 
  -8  11   5       14.33       51.03     98.64 o 
  -7  11   5     1734.13     1677.54    109.41 o 
  -6  11   5     3298.10     3594.96    112.28 o 
  -5  11   5     3919.15     3758.88    104.70 o 
  -4  11   5     1309.29     1177.09     97.90 o 
  -3  11   5      662.96     1108.17     94.62 o 
  -2  11   5      481.29      516.84     89.17 o 
  -1  11   5    13532.04    14946.00    138.08 o 
   0  11   5    11586.14    12257.84    130.08 o 
   1  11   5     8291.40     8623.02    122.93 o 
   2  11   5      909.38      984.94     90.29 o 
   3  11   5     3755.45     3725.44     87.62 o 
   4  11   5     3573.05     3286.21     87.82 o 
   5  11   5     1220.63     1037.27     99.18 o 
   6  11   5       95.03      156.06     81.33 o 
   7  11   5      160.87      201.81     99.25 o 
   8  11   5      216.29      248.98     98.44 o 
   9  11   5      227.07      263.12    115.65 o 
  10  11   5      700.32      594.40    117.72 o 
  -9  12   5        5.31      -76.01    114.43 o 
  -8  12   5      492.29      567.83    117.69 o 
  -7  12   5      567.60      467.30     99.55 o 
  -6  12   5      228.10      133.22     82.64 o 
  -5  12   5      712.58      542.21    105.71 o 
  -4  12   5      560.53      600.13    107.10 o 
  -3  12   5     1122.34     1318.89    102.59 o 
  -2  12   5      237.13      340.48    100.45 o 
  -1  12   5     2142.66     2201.69     92.58 o 
   0  12   5     3023.38     3542.91    110.12 o 
   1  12   5     5038.57     5098.38    119.01 o 
   2  12   5      242.70      136.17    110.59 o 
   3  12   5      346.34      490.75    103.41 o 
   4  12   5     2452.20     2359.45     92.02 o 
   5  12   5     3798.10     3716.40    111.86 o 
   6  12   5      896.13      823.53     85.08 o 
   7  12   5        2.05        6.13     88.03 o 
   8  12   5     1012.19     1075.20    118.25 o 
  -7  13   5      883.80      949.47    118.58 o 
  -6  13   5      249.17      332.10    116.71 o 
  -5  13   5       24.20      -15.79     98.17 o 
  -4  13   5      217.32       89.24     98.08 o 
  -3  13   5      383.51      292.79     99.64 o 
  -2  13   5      694.00     1109.27    103.46 o 
  -1  13   5     2262.70     2117.91    108.19 o 
   0  13   5      253.90      248.99     82.05 o 
   1  13   5      901.45     1061.46    104.55 o 
   2  13   5     1914.45     2028.85    107.30 o 
   3  13   5      386.41      341.60    102.00 o 
   4  13   5     2054.99     1975.67    105.43 o 
   5  13   5     3635.80     3505.57    121.16 o 
   6  13   5      344.36      373.52    115.90 o 
   7  13   5      683.19      503.44     95.90 o 
  -5  14   5     1856.07     1671.33    121.09 o 
  -4  14   5      321.57      179.56    118.26 o 
  -3  14   5       88.95       23.34     82.27 o 
  -2  14   5       14.54      166.53    116.20 o 
  -1  14   5     5235.65     5783.76    131.75 o 
   0  14   5     2152.46     2331.96    119.15 o 
   1  14   5     3205.24     3499.91    131.51 o 
   2  14   5      288.68      182.86    117.31 o 
   3  14   5      805.54      861.95    117.63 o 
   4  14   5     1383.60     1120.34    120.43 o 
   5  14   5     1027.03      709.47    118.01 o 
  -1  15   5      374.06      227.21    116.14 o 
   0  15   5      191.62      201.34     93.24 o 
  -4 -15   6      552.21      476.94     95.76 o 
  -3 -15   6       71.49      348.40    116.92 o 
  -2 -15   6      558.40      679.69    117.11 o 
  -1 -15   6      346.16      494.15    117.79 o 
   0 -15   6       64.18      161.12     95.23 o 
   1 -15   6      871.30      879.74    118.70 o 
   2 -15   6      115.03      180.22     83.57 o 
   3 -15   6     1102.77     1387.99    117.32 o 
   4 -15   6      272.98      444.11     95.38 o 
   5 -15   6       29.90      144.26    114.79 o 
  -7 -14   6     4842.53     4877.82     99.03 o 
  -6 -14   6     1661.88     1579.64    101.10 o 
  -5 -14   6       98.54      194.95     94.76 o 
  -4 -14   6      349.49      504.18    101.05 o 
  -3 -14   6     1180.90     1086.51    103.29 o 
  -2 -14   6      830.60      613.91    102.77 o 
  -1 -14   6      742.54      688.99    102.99 o 
   0 -14   6      710.37      619.83    102.05 o 
   1 -14   6      279.98      152.80    103.75 o 
   2 -14   6      741.10      852.97    102.05 o 
   3 -14   6     1231.68     1043.63     76.15 o 
   4 -14   6      270.03      288.02     99.39 o 
   5 -14   6      108.66      159.12    102.19 o 
   6 -14   6      175.81      166.21    117.76 o 
   7 -14   6       42.94        2.48    116.68 o 
  -8 -13   6       15.15      -36.30    116.56 o 
  -7 -13   6     1118.28     1115.75    101.39 o 
  -6 -13   6     1901.05     1655.98    104.46 o 
  -5 -13   6     2062.15     2018.76    106.62 o 
  -4 -13   6      379.59      435.94    103.30 o 
  -3 -13   6     1797.94     3103.46    113.80 o 
  -2 -13   6     6155.08     6079.39    122.16 o 
  -1 -13   6     5958.22     6172.04    121.54 o 
   0 -13   6     1929.87     2191.68    107.68 o 
   1 -13   6     2488.37     2543.01    110.14 o 
   2 -13   6     5806.19     5267.09    122.82 o 
   3 -13   6     6304.26     5793.46    123.61 o 
   4 -13   6     1278.67     1272.97    104.50 o 
   5 -13   6       50.55     -102.77    102.77 o 
   6 -13   6      386.94      466.48     83.84 o 
   7 -13   6     3156.22     3000.50     94.58 o 
   8 -13   6     2780.50     2788.30    125.15 o 
   9 -13   6     1756.91     1836.81    102.41 o 
  -9 -12   6        1.03      -50.91    114.43 o 
  -8 -12   6       82.93        6.01     96.77 o 
  -7 -12   6      158.19       41.14     98.55 o 
  -6 -12   6      374.86      372.85     81.95 o 
  -5 -12   6      414.64      514.16     84.20 o 
  -4 -12   6      340.45      244.67     88.08 o 
  -3 -12   6       12.30      140.36     84.27 o 
  -2 -12   6      134.48      235.87     84.28 o 
  -1 -12   6     1121.33     1554.13     78.75 o 
   0 -12   6     4022.14     3987.69    100.72 o 
   1 -12   6      822.21      790.08     89.45 o 
   2 -12   6       73.76       91.93     67.07 o 
   3 -12   6      373.13      352.00     83.96 o 
   4 -12   6       64.02       78.50     83.33 o 
   5 -12   6      289.91      400.76     72.51 o 
   6 -12   6       17.76        0.59    100.06 o 
   7 -12   6      194.31      172.82     81.22 o 
   8 -12   6      115.37      146.98     97.13 o 
   9 -12   6      128.08      191.31    115.99 o 
  10 -12   6      321.52      273.06    116.13 o 
 -11 -11   6      953.66      902.45     99.71 o 
 -10 -11   6     1216.88     1128.40    118.99 o 
  -9 -11   6       77.05       45.26     80.38 o 
  -8 -11   6      855.79      738.67    100.77 o 
  -7 -11   6     4343.98     4603.77    115.30 o 
  -6 -11   6     2364.18     2420.43     79.73 o 
  -5 -11   6        5.13      -83.56     83.56 o 
  -4 -11   6      416.45      345.54     88.57 o 
  -3 -11   6     1147.71     1079.64    104.98 o 
  -2 -11   6      295.71      275.44     91.85 o 
  -1 -11   6      112.65      108.09     90.53 o 
   0 -11   6      650.77      598.32     92.50 o 
   1 -11   6      215.82      231.90     91.84 o 
   2 -11   6      564.42      893.85     80.22 o 
   3 -11   6     1698.24     1737.98     74.46 o 
   4 -11   6      662.60      593.46     90.73 o 
   5 -11   6      106.04       95.95     85.10 o 
   6 -11   6      888.96      958.90     74.59 o 
   7 -11   6      605.68      593.11    104.04 o 
   8 -11   6        1.52      -58.81     98.52 o 
   9 -11   6      125.34      220.30     99.60 o 
  10 -11   6        3.60      162.16     97.82 o 
  11 -11   6       11.63      -32.76    116.08 o 
 -11 -10   6      360.53      153.16    118.14 o 
 -10 -10   6        3.54      -27.81     69.77 o 
  -9 -10   6      390.32      300.58    100.35 o 
  -8 -10   6       59.97       41.72     95.94 o 
  -7 -10   6       23.93      -10.37     67.41 o 
  -6 -10   6      525.58      556.16     73.01 o 
  -5 -10   6     1362.67     1350.35     94.86 o 
  -4 -10   6     2177.89     2108.33     97.49 o 
  -3 -10   6      612.15      759.00     93.33 o 
  -2 -10   6     3831.90     3916.95    107.07 o 
  -1 -10   6     4662.67     4625.48    109.63 o 
   0 -10   6      743.16      833.35     93.12 o 
   1 -10   6     2088.60     2289.74     86.26 o 
   2 -10   6     3003.70     2974.43    105.13 o 
   3 -10   6     1495.99     1316.78     96.32 o 
   4 -10   6      432.46      658.84     95.18 o 
   5 -10   6      146.41       12.97     91.71 o 
   6 -10   6      173.96      301.20     91.83 o 
   7 -10   6      133.71      134.03     86.76 o 
   8 -10   6      582.50      640.51     89.53 o 
   9 -10   6     3077.50     3137.69    111.53 o 
  10 -10   6     1013.02     1095.37    101.26 o 
  11 -10   6     1078.74      925.33    112.01 o 
  12 -10   6     1967.72     1770.95    102.32 o 
 -12  -9   6      164.99      160.08    116.82 o 
 -11  -9   6     2623.83     2621.67     93.92 o 
 -10  -9   6      356.73      363.41     71.57 o 
  -9  -9   6      276.96      266.34     90.08 o 
  -8  -9   6       64.12        9.78     83.57 o 
  -7  -9   6      367.13      346.11     88.68 o 
  -6  -9   6     3333.46     3337.33     87.37 o 
  -5  -9   6     1164.37     1157.33     73.70 o 
  -4  -9   6      507.97      454.41     97.21 o 
  -3  -9   6       11.97      448.32     76.02 o 
  -2  -9   6      413.81      443.97     73.37 o 
  -1  -9   6     4754.59     5044.69     97.13 o 
   0  -9   6      635.80      970.05     80.37 o 
   1  -9   6     3639.25     3411.96     91.09 o 
   2  -9   6      167.65      128.15     73.33 o 
   3  -9   6     1624.36     1409.08     79.58 o 
   4  -9   6     1045.27      940.62     92.94 o 
   5  -9   6      936.93     1176.59     83.11 o 
   6  -9   6      584.41      606.63     78.57 o 
   7  -9   6      605.30      595.89     91.90 o 
   8  -9   6      678.04      627.90     89.78 o 
   9  -9   6      842.56      828.41     86.85 o 
  10  -9   6       34.90      -19.09     99.47 o 
  11  -9   6      332.17      219.19    101.05 o 
  12  -9   6       56.55      140.14    117.51 o 
  13  -9   6      162.60      132.37    114.93 o 
 -13  -8   6      398.42      425.08    115.20 o 
 -12  -8   6     2060.24     1884.26    106.13 o 
 -11  -8   6     2836.13     2853.11    109.58 o 
 -10  -8   6     2234.33     2413.93    107.97 o 
  -9  -8   6      577.82      612.34     85.64 o 
  -8  -8   6     2791.39     2698.86     99.23 o 
  -7  -8   6     3302.19     3531.46    102.43 o 
  -6  -8   6     1832.92     1668.23     66.58 o 
  -5  -8   6       13.12       36.89     50.68 o 
  -4  -8   6       96.02       89.94     70.96 o 
  -3  -8   6      681.66      774.62     76.25 o 
  -2  -8   6     1270.48     1107.71     80.96 o 
  -1  -8   6      116.77      143.35     73.32 o 
   0  -8   6       48.87       46.56     59.76 o 
   1  -8   6       42.32       80.74     73.19 o 
   2  -8   6     1384.11     1370.02     84.18 o 
   3  -8   6      973.52      868.92     77.95 o 
   4  -8   6      109.34      121.89     59.53 o 
   5  -8   6       81.83       63.89     72.61 o 
   6  -8   6     1526.40     1583.30     99.76 o 
   7  -8   6      591.52      602.05     67.84 o 
   8  -8   6      744.36      700.47     92.75 o 
   9  -8   6        0.61       12.61     83.79 o 
  10  -8   6      143.89       49.98     91.94 o 
  11  -8   6      479.76      365.13    101.42 o 
  12  -8   6      181.19      230.69     98.08 o 
  13  -8   6      113.48      212.28    116.57 o 
 -13  -7   6      255.78      227.53    117.30 o 
 -12  -7   6      122.55      189.77     99.48 o 
 -11  -7   6        9.54      -61.87     99.23 o 
 -10  -7   6        0.76      144.96     82.97 o 
  -9  -7   6      790.73      752.78     75.41 o 
  -8  -7   6       79.06       61.29     89.82 o 
  -7  -7   6       27.46        9.31     62.70 o 
  -6  -7   6       88.12      105.50     59.17 o 
  -5  -7   6      897.74      842.04     78.17 o 
  -4  -7   6     1614.69     2664.41     92.74 o 
  -3  -7   6      843.28      648.81     79.01 o 
  -2  -7   6    11406.16    11422.66    135.91 o 
  -1  -7   6     9184.92     8952.75    123.80 o 
   0  -7   6      191.79      467.64     83.25 o 
   1  -7   6    10262.54    11029.85    132.99 o 
   2  -7   6    11259.85    11821.95    136.38 o 
   3  -7   6       82.67      121.06     77.21 o 
   4  -7   6     5225.01     5055.06    103.90 o 
   5  -7   6      301.66      212.16     76.89 o 
   6  -7   6        2.14      -13.44     73.42 o 
   7  -7   6      875.42      924.59     69.65 o 
   8  -7   6     1342.93     1461.99     95.69 o 
   9  -7   6     4518.58     4726.37    104.28 o 
  10  -7   6      144.30      177.17     83.58 o 
  11  -7   6       11.19      -17.44    101.00 o 
  12  -7   6     2479.18     2809.48    107.39 o 
  13  -7   6     3315.61     3291.32    118.03 o 
  14  -7   6      816.92      769.80     97.45 o 
 -14  -6   6     3649.97     3338.86    125.53 o 
 -13  -6   6      355.23      391.22     97.28 o 
 -12  -6   6     1030.69     1066.16    102.80 o 
 -11  -6   6     4926.44     5116.25     97.02 o 
 -10  -6   6     2393.72     2318.33     95.01 o 
  -9  -6   6       39.13       84.15     70.72 o 
  -8  -6   6        8.08       14.14     79.55 o 
  -7  -6   6       17.97       55.16     73.42 o 
  -6  -6   6     7453.40     7929.42    111.39 o 
  -5  -6   6     2474.46     2566.78     78.00 o 
  -4  -6   6     9986.90    11196.85    122.63 o 
  -3  -6   6        7.88      282.97     71.65 o 
  -2  -6   6     1856.48     2155.38     89.81 o 
  -1  -6   6      679.63     1034.71     84.43 o 
   0  -6   6    83706.27   117120.09    408.40 o 
   1  -6   6      332.85      342.70     71.84 o 
   2  -6   6      657.50      686.61     81.71 o 
   3  -6   6     1252.35     1126.05     84.79 o 
   4  -6   6    11534.25    13243.48    149.11 o 
   5  -6   6     2659.05     2007.26     88.60 o 
   6  -6   6     3217.55     3130.39     89.85 o 
   7  -6   6     2541.29     2682.90     86.37 o 
   8  -6   6     1376.82     1377.08     80.00 o 
   9  -6   6      710.61      725.12     91.69 o 
  10  -6   6       96.93       36.78     87.22 o 
  11  -6   6      498.82      386.03     89.99 o 
  12  -6   6        0.04       30.64     99.82 o 
  13  -6   6      220.51      159.97     98.55 o 
  14  -6   6     1153.25      985.81    120.39 o 
 -14  -5   6        1.49      123.98    113.84 o 
 -13  -5   6       96.96       97.12     80.86 o 
 -12  -5   6     2180.49     2194.15    107.72 o 
 -11  -5   6     1524.00     1614.02     68.99 o 
 -10  -5   6     1155.54     1211.79     91.52 o 
  -9  -5   6      748.92      823.38     80.60 o 
  -8  -5   6     2696.14     2707.94     84.72 o 
  -7  -5   6     1035.45      997.13     57.76 o 
  -6  -5   6     1480.50     1503.23     71.08 o 
  -5  -5   6      103.47       52.22     77.45 o 
  -4  -5   6       15.86       14.97     66.71 o 
  -3  -5   6      507.97      581.32     70.23 o 
  -2  -5   6     2705.91     2703.13     97.61 o 
  -1  -5   6     1809.11     1630.39     93.21 o 
   0  -5   6       27.26       50.56     57.05 o 
   1  -5   6     1115.98      947.03     94.41 o 
   2  -5   6     2939.99     2574.28    104.12 o 
   3  -5   6      891.09      816.12     83.79 o 
   4  -5   6        0.40        1.18     76.13 o 
   5  -5   6      224.02      109.43     79.12 o 
   6  -5   6     2084.15     1873.57     85.39 o 
   7  -5   6       93.51      150.41     72.02 o 
   8  -5   6      334.20      332.92     73.82 o 
   9  -5   6       33.25      105.25     72.36 o 
  10  -5   6      400.25      408.87     90.81 o 
  11  -5   6        2.73       36.42     69.30 o 
  12  -5   6      386.52      422.39    102.12 o 
  13  -5   6       28.49       70.36     97.00 o 
  14  -5   6       12.29       -9.07    115.61 o 
 -15  -4   6      116.67       27.93    113.86 o 
 -14  -4   6       85.30       72.72    111.26 o 
 -13  -4   6      371.35      395.49     99.05 o 
 -12  -4   6      115.54      172.92     70.49 o 
 -11  -4   6        3.79       -4.60     84.26 o 
 -10  -4   6      398.92      358.40     88.80 o 
  -9  -4   6      232.30      300.06     80.53 o 
  -8  -4   6        8.64        3.54     57.16 o 
  -7  -4   6       89.29       58.82     71.90 o 
  -6  -4   6      436.39      477.70     75.51 o 
  -5  -4   6       13.36       39.84     48.44 o 
  -4  -4   6      791.61      811.03     62.14 o 
  -3  -4   6      350.75      460.41     59.70 o 
  -2  -4   6     1731.36     1487.68     86.59 o 
  -1  -4   6     2765.52     2654.57    108.43 o 
   0  -4   6        2.46        4.48     70.83 o 
   1  -4   6     2714.08     2725.65    105.91 o 
   2  -4   6     1504.70     1380.19     96.83 o 
   3  -4   6     1072.03     1261.67     91.20 o 
   4  -4   6     1552.73     1435.18     87.52 o 
   5  -4   6      139.98      154.56     77.93 o 
   6  -4   6     1039.08      963.38     81.89 o 
   7  -4   6     1098.77     1157.51     79.28 o 
   8  -4   6       31.05       18.98     58.93 o 
   9  -4   6     3284.39     3257.28     90.49 o 
  10  -4   6     1055.48     1020.51     77.22 o 
  11  -4   6      369.78      297.28     88.09 o 
  12  -4   6      430.92      410.63     84.67 o 
  13  -4   6     1927.03     2090.42    105.66 o 
  14  -4   6     1511.63     1385.04    111.37 o 
  15  -4   6       36.06      113.50     92.87 o 
 -15  -3   6      511.54      580.34    115.10 o 
 -14  -3   6     7027.01     6887.16    122.93 o 
 -13  -3   6      521.48      497.48    102.26 o 
 -12  -3   6       10.98       54.68     81.79 o 
 -11  -3   6     9250.80    10111.86    123.98 o 
 -10  -3   6      246.29      289.57     72.39 o 
  -9  -3   6      156.06      225.16     61.89 o 
  -8  -3   6     4272.00     4205.44     91.58 o 
  -7  -3   6      399.95      498.99     74.67 o 
  -6  -3   6     1229.48     1411.74     85.37 o 
  -5  -3   6      883.98      885.04     51.28 o 
  -4  -3   6      160.38       85.72     61.67 o 
  -3  -3   6    15366.28    15266.66    156.15 o 
  -2  -3   6    23717.92    21301.61    216.01 o 
   2  -3   6    24032.25    25607.86    233.48 o 
   3  -3   6    11884.19    14154.13    169.96 o 
   4  -3   6      937.90      631.93     83.47 o 
   5  -3   6       93.85      124.96     75.80 o 
   6  -3   6     2137.74     2277.46     92.09 o 
   7  -3   6      980.48     1023.94     78.08 o 
   8  -3   6     1697.75     1606.91     79.84 o 
   9  -3   6      115.20      135.91     71.67 o 
  10  -3   6       27.85       70.24     87.80 o 
  11  -3   6     6782.88     6879.08    115.62 o 
  12  -3   6      242.95      292.26     83.59 o 
  13  -3   6      309.15      294.76    100.45 o 
  14  -3   6     5174.67     5066.12    104.22 o 
  15  -3   6      241.76      330.80    115.06 o 
 -15  -2   6      324.27      321.28     93.50 o 
 -14  -2   6      799.51      792.38     84.59 o 
 -13  -2   6      764.68      835.34    103.59 o 
 -12  -2   6        5.50        5.66     83.67 o 
 -11  -2   6     1118.03     1269.67     78.17 o 
 -10  -2   6      952.00      907.28     81.93 o 
  -9  -2   6     1429.99     1453.63     69.02 o 
  -8  -2   6       21.33       41.37     70.95 o 
  -7  -2   6      221.72      218.73     59.90 o 
  -6  -2   6     1045.25     1089.27     74.82 o 
  -5  -2   6     1370.43     1408.02     68.18 o 
  -4  -2   6      963.43      842.75     78.65 o 
  -3  -2   6      133.54      190.44     60.14 o 
  -2  -2   6       82.60        2.83     56.94 o 
  -1  -2   6     1750.06     1369.76     94.82 o 
   0  -2   6      356.36      371.39     94.71 o 
   1  -2   6     1345.52     1120.03    106.36 o 
   2  -2   6      185.79      136.71     84.81 o 
   3  -2   6       39.01       52.69     72.84 o 
   4  -2   6      639.11      619.92     86.35 o 
   5  -2   6     1623.90     1484.97     87.78 o 
   6  -2   6     1701.78     1550.32     77.08 o 
   7  -2   6       34.87        8.60     72.60 o 
   8  -2   6      408.68      463.81     73.96 o 
   9  -2   6      592.03      601.05     74.81 o 
  10  -2   6      342.67      394.34     73.59 o 
  11  -2   6       76.27       74.49     88.87 o 
  12  -2   6       38.57       55.04     82.85 o 
  13  -2   6      379.63      220.03    101.29 o 
  14  -2   6       37.53      -16.26     98.41 o 
  15  -2   6       21.70      137.42    113.61 o 
 -15  -1   6       32.29      110.67     92.16 o 
 -14  -1   6        9.72      -12.14     97.35 o 
 -13  -1   6      220.26      252.76     82.52 o 
 -12  -1   6      103.04       98.89     83.92 o 
 -11  -1   6       72.06       82.62     88.52 o 
 -10  -1   6      561.18      492.31     81.17 o 
  -9  -1   6        3.19       38.54     71.06 o 
  -8  -1   6        2.04       16.26     58.57 o 
  -7  -1   6        7.27       46.55     73.07 o 
  -6  -1   6      548.62      507.20     58.90 o 
  -5  -1   6        6.55       94.87     67.18 o 
  -4  -1   6        0.79       41.01     57.51 o 
  -3  -1   6       77.72      103.51     66.61 o 
  -2  -1   6     1220.99      888.33     88.60 o 
  -1  -1   6     2168.26     1641.23    106.83 o 
   0  -1   6     1410.94     1438.66    106.29 o 
   1  -1   6     4410.04     3620.57    158.01 o 
   2  -1   6      906.25      489.49    110.12 o 
   3  -1   6      932.17      832.98     84.73 o 
   4  -1   6     1240.39     1092.96     92.95 o 
   5  -1   6      325.26      280.19     78.45 o 
   6  -1   6      494.11      495.08     79.66 o 
   7  -1   6      395.67      354.49     76.09 o 
   8  -1   6      463.19      396.16     74.68 o 
   9  -1   6        6.60       51.38     70.83 o 
  10  -1   6     1241.57     1249.75     94.03 o 
  11  -1   6      147.36      156.31     89.24 o 
  12  -1   6       72.03       -0.71     83.80 o 
  13  -1   6      236.56      271.86    103.16 o 
  14  -1   6      249.14      284.59     98.68 o 
  15  -1   6      157.88      223.14    114.93 o 
 -15   0   6     3218.02     3398.29    107.71 o 
 -14   0   6     5686.48     5620.34    117.85 o 
 -13   0   6     1150.88     1193.42    104.48 o 
 -12   0   6      217.21      185.21     69.08 o 
 -11   0   6     9844.13    10236.88    115.53 o 
 -10   0   6     5757.61     5914.84    113.88 o 
  -9   0   6     2453.17     2533.95     84.21 o 
  -8   0   6       27.41       49.62     71.78 o 
  -7   0   6      112.38      149.95     75.56 o 
  -6   0   6    11514.64    12439.33    146.36 o 
  -5   0   6     1430.34     1275.30     95.43 o 
  -4   0   6    38469.43    40392.14    292.80 o 
  -3   0   6    26944.11    25115.26    268.89 o 
  -2   0   6     1092.72      475.17    113.19 o 
  -1   0   6    22373.35    18726.64    460.24 o 
   1   0   6    17548.29    10959.57    262.62 o 
   2   0   6     1895.78     1657.96    109.48 o 
   3   0   6    24167.20    22471.73    230.69 o 
   4   0   6    35615.79    37621.47    263.27 o 
   5   0   6     1553.79     1343.61     88.12 o 
   6   0   6    11913.46    12740.43    141.84 o 
   7   0   6       72.18       24.40     74.85 o 
   8   0   6      256.32      430.40     62.26 o 
   9   0   6     2955.94     3434.49     90.93 o 
  10   0   6     5200.17     5256.94     94.95 o 
  11   0   6     7259.99     7910.52    122.30 o 
  12   0   6       45.03       57.63     68.83 o 
  13   0   6     2283.81     2282.04    109.50 o 
  14   0   6     4722.10     4683.72    116.14 o 
  15   0   6     1891.77     2134.82    121.69 o 
 -15   1   6       56.33       65.65     95.23 o 
 -14   1   6      249.08      243.92     82.29 o 
 -13   1   6     1778.86     1821.98    108.95 o 
 -12   1   6      512.82      512.01     86.93 o 
 -11   1   6      630.03      557.21     90.61 o 
 -10   1   6       21.86       76.02     87.92 o 
  -9   1   6      699.49      693.83     75.06 o 
  -8   1   6      132.68      100.67     72.15 o 
  -7   1   6     1733.26     1628.73     86.76 o 
  -6   1   6      206.52      191.03     80.89 o 
  -5   1   6      416.43      413.97     80.13 o 
  -4   1   6      219.58      293.92     88.81 o 
  -3   1   6      187.03      159.23     75.01 o 
  -2   1   6      321.82      107.18    103.87 o 
  -1   1   6     5169.69     4326.41    187.13 o 
   0   1   6     1412.22     1383.63    141.24 o 
   1   1   6     3699.91     2726.89    137.48 o 
   2   1   6      752.88      742.66    121.94 o 
   3   1   6      228.86      202.07     72.55 o 
   4   1   6       19.90       40.90     69.42 o 
   5   1   6     1002.80      863.25     77.08 o 
   6   1   6      443.62      406.38     72.68 o 
   7   1   6       47.20       44.43     75.79 o 
   8   1   6      290.54      261.68     71.94 o 
   9   1   6     1369.46     1259.62     79.18 o 
  10   1   6        9.73       32.17     76.84 o 
  11   1   6       63.68      -19.92     87.22 o 
  12   1   6       87.96       76.14     83.69 o 
  13   1   6      496.64      497.58    101.43 o 
  14   1   6       25.11      -52.09     96.29 o 
  15   1   6       16.10      -11.79     93.93 o 
 -15   2   6        7.18       54.21    113.02 o 
 -14   2   6      310.49      321.17     97.86 o 
 -13   2   6      112.19      189.54     99.01 o 
 -12   2   6       45.18      128.00     82.38 o 
 -11   2   6      296.00      383.44     89.02 o 
 -10   2   6       91.97      138.38     87.70 o 
  -9   2   6      208.46      268.46     72.63 o 
  -8   2   6        0.14       25.46     71.54 o 
  -7   2   6        1.79       59.75     74.25 o 
  -6   2   6     1432.94     1279.71     91.33 o 
  -5   2   6      102.13      184.02     77.33 o 
  -4   2   6      206.83      159.21     89.39 o 
  -3   2   6       13.50        4.12     86.15 o 
  -2   2   6      410.73      318.88     90.32 o 
  -1   2   6      123.72      115.92     92.21 o 
   0   2   6      284.31      281.93     94.65 o 
   1   2   6      343.68      346.68     84.75 o 
   2   2   6      379.67      418.10     83.81 o 
   3   2   6      356.82      504.85     89.33 o 
   4   2   6        9.18        4.83     76.49 o 
   5   2   6        2.17       -4.24     74.25 o 
   6   2   6      655.30      597.71     83.35 o 
   7   2   6      230.64      226.63     74.05 o 
   8   2   6       22.84       42.55     69.77 o 
   9   2   6      115.16      167.74     78.86 o 
  10   2   6      868.60      890.23     91.01 o 
  11   2   6      128.54      195.79     85.22 o 
  12   2   6        9.17       73.78     85.80 o 
  13   2   6        5.35      -62.46     97.82 o 
  14   2   6      144.44      102.08     96.89 o 
  15   2   6        1.72       -9.19    112.31 o 
 -15   3   6      239.25      248.39    113.53 o 
 -14   3   6      116.80      166.08     96.54 o 
 -13   3   6       39.74       -1.77     98.06 o 
 -12   3   6      138.73       39.37     92.53 o 
 -11   3   6     1777.28     1653.50     94.91 o 
 -10   3   6     1515.15     1492.97     94.18 o 
  -9   3   6      157.25      223.51     90.30 o 
  -8   3   6        1.99       70.36     71.65 o 
  -7   3   6      793.33      834.97     85.13 o 
  -6   3   6       24.40      -38.89     76.14 o 
  -5   3   6      577.44      721.25     82.75 o 
  -4   3   6      820.90      773.92     85.19 o 
  -3   3   6     7743.73     7680.07    139.98 o 
  -2   3   6     3833.53     2944.37    116.56 o 
  -1   3   6    15892.21    15655.30    203.01 o 
   0   3   6     5101.36     4554.18    124.02 o 
   1   3   6    12232.05    12341.16    173.95 o 
   2   3   6     3887.52     3432.92    113.93 o 
   3   3   6     4125.75     5181.71    116.39 o 
   4   3   6       16.95       20.39     73.90 o 
   5   3   6     2015.88     2183.50     94.69 o 
   6   3   6      131.77      161.63     72.97 o 
   7   3   6      187.05      205.27     71.80 o 
   8   3   6      582.29      564.01     74.22 o 
   9   3   6     1070.11     1037.90     73.22 o 
  10   3   6      392.73      451.33     89.39 o 
  11   3   6     4562.75     4682.62    104.96 o 
  12   3   6      536.26      547.52     89.99 o 
  13   3   6      149.16      131.90     98.07 o 
  14   3   6      270.77      282.36    114.83 o 
 -14   4   6      290.03      323.39     94.91 o 
 -13   4   6     1216.54     1306.07     86.77 o 
 -12   4   6     1688.22     1833.05    105.75 o 
 -11   4   6       26.63       91.57     84.03 o 
 -10   4   6       70.12      157.11     88.63 o 
  -9   4   6     1753.97     1779.13     96.60 o 
  -8   4   6      563.56      545.09     75.75 o 
  -7   4   6      556.48      513.52     75.75 o 
  -6   4   6        0.98      -18.62     74.36 o 
  -5   4   6      558.22      584.57     83.80 o 
  -4   4   6     8321.35     8168.36    136.06 o 
  -3   4   6      122.88      251.59     82.29 o 
  -2   4   6     5599.42     5495.10    122.53 o 
  -1   4   6     6361.18     7661.47    139.31 o 
   0   4   6      372.63      409.59     84.14 o 
   1   4   6     4840.91     5295.88    126.49 o 
   2   4   6     4618.16     4674.11    115.90 o 
   3   4   6      676.22      701.12     81.72 o 
   4   4   6     1402.11     1404.24     82.94 o 
   5   4   6       10.53       37.48     75.66 o 
   6   4   6        2.69       71.42     57.98 o 
   7   4   6       13.58       24.51     70.83 o 
   8   4   6      994.82      977.61     79.47 o 
   9   4   6     1700.00     1655.89     95.28 o 
  10   4   6      422.91      457.95     88.57 o 
  11   4   6        0.11      -25.57     82.97 o 
  12   4   6      916.33      859.14    101.37 o 
  13   4   6       26.12      -21.80     97.94 o 
  14   4   6       65.89      124.11     92.29 o 
 -14   5   6       99.62      138.49    114.57 o 
 -13   5   6      181.65      187.55     97.84 o 
 -12   5   6       12.09      112.90    100.06 o 
 -11   5   6      708.59      660.71     86.72 o 
 -10   5   6      165.46      148.65     86.53 o 
  -9   5   6      127.62      232.22     89.23 o 
  -8   5   6       32.70       43.37     89.45 o 
  -7   5   6      934.64     1014.07     77.93 o 
  -6   5   6     1041.59     1136.25     79.85 o 
  -5   5   6      295.65      273.37     77.01 o 
  -4   5   6        1.14       47.02     78.14 o 
  -3   5   6       56.30      841.00     89.70 o 
  -2   5   6     3159.05     2673.02    112.62 o 
  -1   5   6     1258.64     1297.34     87.30 o 
   0   5   6      346.19      302.01     79.40 o 
   1   5   6      904.76     1086.08     84.02 o 
   2   5   6     3349.01     3542.74    103.03 o 
   3   5   6     2198.25     2219.75     83.70 o 
   4   5   6        9.57       20.51     75.31 o 
   5   5   6       93.45      184.36     73.44 o 
   6   5   6     1636.77     1659.25     82.79 o 
   7   5   6     2762.49     2869.98     89.48 o 
   8   5   6     1467.85     1541.74     87.33 o 
   9   5   6      817.49      799.35     74.71 o 
  10   5   6     2010.77     1959.03     78.63 o 
  11   5   6     2638.26     2702.01    109.46 o 
  12   5   6      992.19      979.70    104.57 o 
  13   5   6        3.87      -53.03     96.28 o 
  14   5   6       20.39        4.12     93.69 o 
 -14   6   6       65.72       54.33    113.38 o 
 -13   6   6      148.63      156.18    101.25 o 
 -12   6   6      174.66       94.54    100.43 o 
 -11   6   6     1140.26     1052.48    104.60 o 
 -10   6   6       94.20      -23.34     85.57 o 
  -9   6   6      928.10     1031.19     92.66 o 
  -8   6   6      850.33      863.07     70.23 o 
  -7   6   6       54.54      -48.21     93.35 o 
  -6   6   6      362.19      556.09     76.31 o 
  -5   6   6     4967.11     4305.35    108.66 o 
  -4   6   6      898.77      735.77     81.73 o 
  -3   6   6     8016.60     9221.53    127.26 o 
  -2   6   6       26.22      -20.04     77.67 o 
  -1   6   6    23913.72    26246.35    194.48 o 
   0   6   6     2691.73     3052.23     98.99 o 
   1   6   6    23013.23    27896.57    193.25 o 
   2   6   6       39.46       57.63     74.49 o 
   3   6   6     5613.61     6858.92    115.39 o 
   4   6   6      349.12      292.86     77.02 o 
   5   6   6     4322.39     4445.17     90.05 o 
   6   6   6     1844.80     2019.87     84.58 o 
   7   6   6     1027.55     1049.75     85.37 o 
   8   6   6       58.33       97.83     73.08 o 
   9   6   6      498.30      474.98     72.30 o 
  10   6   6     1150.81     1242.41     88.55 o 
  11   6   6     3771.06     3875.63    112.83 o 
  12   6   6      426.91      437.61     99.17 o 
  13   6   6     1351.96     1364.74    119.96 o 
 -13   7   6     3904.80     4317.97    129.96 o 
 -12   7   6     4096.05     4101.27    115.69 o 
 -11   7   6      463.72      421.84    102.36 o 
 -10   7   6      961.09     1094.24     94.42 o 
  -9   7   6     4224.48     4081.04    103.36 o 
  -8   7   6     1610.29     1596.87     97.15 o 
  -7   7   6      190.93      290.37     91.84 o 
  -6   7   6      345.59      337.52     93.52 o 
  -5   7   6      330.39      236.45     77.72 o 
  -4   7   6      971.49     1083.90     81.01 o 
  -3   7   6     1456.53     1288.41     81.82 o 
  -2   7   6     7135.88     6869.64    113.55 o 
  -1   7   6     6373.36     6686.75    111.83 o 
   0   7   6      658.11      619.21     76.84 o 
   1   7   6     9674.94     9622.99    122.66 o 
   2   7   6     7661.88     7144.58    114.02 o 
   3   7   6      421.18      567.27     77.15 o 
   4   7   6     1728.32     1519.19     82.91 o 
   5   7   6     2015.10     2316.49     84.25 o 
   6   7   6      110.18      119.29     79.33 o 
   7   7   6      142.91      181.77     89.71 o 
   8   7   6      240.07      294.16     88.54 o 
   9   7   6      959.24      852.08     75.66 o 
  10   7   6        1.55       52.21     97.93 o 
  11   7   6       26.10       13.20     98.06 o 
  12   7   6     1165.37     1055.05    101.87 o 
  13   7   6      254.20      252.17     82.41 o 
 -13   8   6      272.63      256.18    115.77 o 
 -12   8   6       28.04       11.08    117.27 o 
 -11   8   6      217.51      210.31    100.20 o 
 -10   8   6      427.82      448.71    102.12 o 
  -9   8   6      574.68      672.24     87.64 o 
  -8   8   6       49.06      -11.08     86.86 o 
  -7   8   6      992.19      944.19     98.10 o 
  -6   8   6     1750.25     1759.55    100.61 o 
  -5   8   6      194.41      192.05     75.92 o 
  -4   8   6      294.50      432.76     91.74 o 
  -3   8   6      945.20     1283.27     82.06 o 
  -2   8   6     2569.55     2171.55     90.99 o 
  -1   8   6      788.95      841.68     78.62 o 
   0   8   6       19.08       18.97     72.60 o 
   1   8   6      760.20      754.51     77.43 o 
   2   8   6     3147.32     2970.51     95.96 o 
   3   8   6     3790.56     3622.25     93.10 o 
   4   8   6     1101.40     1063.40     94.01 o 
   5   8   6      472.78      540.70     78.79 o 
   6   8   6     4614.13     4723.00    112.28 o 
   7   8   6     7598.86     8149.70    112.92 o 
   8   8   6     1391.61     1556.41     92.96 o 
   9   8   6        3.03       54.68     95.34 o 
  10   8   6     3438.83     3490.91     96.18 o 
  11   8   6     2445.72     2232.52    106.55 o 
  12   8   6     1211.83     1070.17    118.28 o 
 -12   9   6      202.35       41.38    117.88 o 
 -11   9   6       47.51      -45.73    109.02 o 
 -10   9   6      487.67      504.64    100.48 o 
  -9   9   6       31.14        0.82    100.41 o 
  -8   9   6       79.85      268.97     90.40 o 
  -7   9   6      317.55      311.17     88.08 o 
  -6   9   6      297.82      259.40     90.32 o 
  -5   9   6     1000.21      870.10     98.34 o 
  -4   9   6        8.37      -17.09     90.86 o 
  -3   9   6     1398.24     1394.28     95.12 o 
  -2   9   6      802.29      774.29     78.14 o 
  -1   9   6       58.83      177.15     90.76 o 
   0   9   6      293.37      551.03     91.98 o 
   1   9   6      157.77      574.70     91.83 o 
   2   9   6     1767.95     1820.26     96.25 o 
   3   9   6       10.17      460.10     91.22 o 
   4   9   6      738.38      735.42     89.45 o 
   5   9   6     1610.21     1620.95     95.73 o 
   6   9   6     1738.98     1814.61     92.90 o 
   7   9   6      917.02      963.19     87.57 o 
   8   9   6      785.05      881.05    102.54 o 
   9   9   6       48.64       43.37     79.79 o 
  10   9   6      418.02      402.58     99.88 o 
  11   9   6      614.32      604.49     97.43 o 
 -11  10   6       81.57       52.10    115.15 o 
 -10  10   6      968.74     1040.37    105.97 o 
  -9  10   6      222.44      267.49     81.46 o 
  -8  10   6      859.74      941.54    102.54 o 
  -7  10   6       66.22       79.09    102.31 o 
  -6  10   6      208.83      130.98     86.65 o 
  -5  10   6     2267.96     1930.28     96.29 o 
  -4  10   6     1016.11      715.52     76.97 o 
  -3  10   6       60.06       94.64     91.46 o 
  -2  10   6     1360.06     1304.42     95.57 o 
  -1  10   6     3540.80     4021.87    103.53 o 
   0  10   6      156.39      246.73     89.59 o 
   1  10   6     2207.06     2492.68     99.14 o 
   2  10   6     1603.11     1720.12     96.44 o 
   3  10   6      881.55      683.74     91.35 o 
   4  10   6       19.15       28.29     87.09 o 
   5  10   6     1013.40      762.33     90.78 o 
   6  10   6      312.13      268.95     84.66 o 
   7  10   6      683.54      750.43     86.12 o 
   8  10   6      148.73      242.71     97.48 o 
   9  10   6      214.30       75.09     80.28 o 
  10  10   6       47.46       51.86    114.91 o 
  11  10   6      221.08      318.64    112.23 o 
 -10  11   6       40.73       16.62    116.09 o 
  -9  11   6       33.90      -54.92    111.61 o 
  -8  11   6       19.00       51.74     98.17 o 
  -7  11   6       97.01       33.24    102.78 o 
  -6  11   6      672.76      707.35    104.05 o 
  -5  11   6      101.23        6.25    101.84 o 
  -4  11   6      669.65      929.77     90.37 o 
  -3  11   6     1879.09     1761.06     93.98 o 
  -2  11   6     1693.15     1602.48     96.55 o 
  -1  11   6      550.77      273.31     94.25 o 
   0  11   6      383.38      362.74     88.09 o 
   1  11   6     1421.98     1340.84     96.63 o 
   2  11   6     1922.45     1860.04     94.57 o 
   3  11   6     2000.20     1799.65     96.71 o 
   4  11   6     1380.05     1238.21     88.93 o 
   5  11   6      596.59      636.03    102.74 o 
   6  11   6     4639.16     4675.60    118.78 o 
   7  11   6     6851.30     6836.02    124.36 o 
   8  11   6     1598.08     1709.09     86.58 o 
   9  11   6      111.17      172.21    114.92 o 
  -9  12   6       40.49       88.98    114.20 o 
  -8  12   6       53.13       41.02    116.92 o 
  -7  12   6     2315.82     2131.57    105.46 o 
  -6  12   6      546.37      489.58    100.61 o 
  -5  12   6      284.08      436.35    104.58 o 
  -4  12   6      344.92        8.49    104.82 o 
  -3  12   6      426.88      422.41    101.18 o 
  -2  12   6      560.99      511.09    103.21 o 
  -1  12   6     1539.14     1743.24    109.03 o 
   0  12   6      922.33     1453.39    106.81 o 
   1  12   6      649.03     1601.06    109.12 o 
   2  12   6     1582.19     1860.60    106.91 o 
   3  12   6      485.75      669.05    102.49 o 
   4  12   6        3.90     -103.24    103.24 o 
   5  12   6     1177.96     1212.85    105.54 o 
   6  12   6      831.33      819.31    101.23 o 
   7  12   6       53.30      -23.93     81.91 o 
   8  12   6      479.39      508.14    115.57 o 
  -7  13   6     1724.29     1634.67    119.54 o 
  -6  13   6      333.90      482.58    127.69 o 
  -5  13   6        8.24      -47.97    102.65 o 
  -4  13   6      559.91      601.75     83.15 o 
  -3  13   6     1579.65     1428.96    106.19 o 
  -2  13   6     1605.05     1908.74    107.26 o 
  -1  13   6     3315.50     3355.60    113.08 o 
   0  13   6      556.13      560.48    100.84 o 
   1  13   6     4871.21     5080.68    116.54 o 
   2  13   6     1980.32     2021.18    108.26 o 
   3  13   6      851.70      796.10    103.72 o 
   4  13   6       13.72       36.42     80.61 o 
   5  13   6     1141.91      875.70    120.04 o 
   6  13   6      989.64      995.62     99.24 o 
  -5  14   6       15.53       26.16     92.63 o 
  -4  14   6      515.27      434.11    116.63 o 
  -3  14   6      846.10      753.93    117.16 o 
  -2  14   6      176.29      155.25    118.47 o 
  -1  14   6      483.48      316.87    121.82 o 
   0  14   6      336.16      370.22    116.96 o 
   1  14   6     1284.23     1107.25    123.01 o 
   2  14   6      188.76       63.42    117.53 o 
   3  14   6      172.05      322.28    116.82 o 
   4  14   6      117.05      162.07    115.63 o 
  -4 -15   7      450.45      532.65    115.80 o 
  -3 -15   7       16.83      -22.75    115.61 o 
  -2 -15   7       20.69       31.70     93.81 o 
  -1 -15   7      786.35      782.54    119.27 o 
   0 -15   7      387.99      471.06    118.86 o 
   1 -15   7      743.32      630.08    119.39 o 
   2 -15   7       51.95      -88.04    115.15 o 
   3 -15   7       42.66      -78.96    116.80 o 
   4 -15   7       90.88      159.24    115.04 o 
   5 -15   7      337.96      255.97    115.55 o 
  -6 -14   7      230.55      198.05     84.17 o 
  -5 -14   7      255.21       81.23     99.62 o 
  -4 -14   7     1546.76     1288.75     87.63 o 
  -3 -14   7     1361.21     1138.62    103.67 o 
  -2 -14   7      482.04      537.06     83.14 o 
  -1 -14   7     3699.77     3993.74    113.50 o 
   0 -14   7     5175.26     5850.94    117.30 o 
   1 -14   7     5894.15     6061.54    104.82 o 
   2 -14   7      256.84      426.31     97.38 o 
   3 -14   7      161.33       87.47     99.49 o 
   4 -14   7      923.40      797.47    103.37 o 
   5 -14   7     1541.22     1447.21     89.28 o 
   6 -14   7     2807.81     2679.45     92.51 o 
   7 -14   7     1224.33     1147.84     99.16 o 
  -8 -13   7     2975.04     2798.90    123.05 o 
  -7 -13   7     1862.78     1413.91    121.81 o 
  -6 -13   7      518.98      546.17     84.44 o 
  -5 -13   7     2775.35     2663.88     93.71 o 
  -4 -13   7     2087.62     2051.34    106.04 o 
  -3 -13   7      344.55      950.60    105.06 o 
  -2 -13   7       84.05      536.64    104.19 o 
  -1 -13   7     1174.69     1332.69    106.26 o 
   0 -13   7     2475.69     2184.38     91.68 o 
   1 -13   7     1680.84     1563.78     90.86 o 
   2 -13   7      231.70      188.39    104.10 o 
   3 -13   7       16.44      245.73    107.36 o 
   4 -13   7      121.93      248.95    103.14 o 
   5 -13   7      700.35      583.25     83.76 o 
   6 -13   7      946.25     1012.88    101.72 o 
   7 -13   7     1210.87      937.19    104.95 o 
   8 -13   7       18.70      -72.24    116.79 o 
   9 -13   7     3696.91     3402.61    110.84 o 
  -9 -12   7      362.87      293.36    116.38 o 
  -8 -12   7      815.15      892.20     98.40 o 
  -7 -12   7      134.85      112.10     78.98 o 
  -6 -12   7     1018.07     1173.91    101.15 o 
  -5 -12   7      912.15      887.82    100.90 o 
  -4 -12   7      644.65      579.70     89.66 o 
  -3 -12   7      222.78      375.14     83.47 o 
  -2 -12   7       18.54      -58.93     84.15 o 
  -1 -12   7     2079.31     2088.09     93.30 o 
   0 -12   7     2072.93     2301.43     95.55 o 
   1 -12   7     1801.80     1708.22     92.67 o 
   2 -12   7       42.68       11.20     59.64 o 
   3 -12   7       47.97       21.33     82.15 o 
   4 -12   7      332.33      293.96     83.95 o 
   5 -12   7      540.44      558.96    100.37 o 
   6 -12   7      691.78      499.97     86.12 o 
   7 -12   7       71.29       46.08     98.18 o 
   8 -12   7      397.85      556.22     98.11 o 
   9 -12   7       19.83      -42.78    115.61 o 
  10 -12   7      563.80      551.36    116.52 o 
 -10 -11   7      238.85      234.84     95.37 o 
  -9 -11   7      107.90      129.54     96.89 o 
  -8 -11   7       19.92       58.46     97.23 o 
  -7 -11   7      306.02      385.55     81.94 o 
  -6 -11   7      287.67      263.52     84.77 o 
  -5 -11   7      464.38      504.19     70.88 o 
  -4 -11   7     1614.93     1302.10     96.66 o 
  -3 -11   7     1539.09     1555.71    104.57 o 
  -2 -11   7      248.12      214.46     73.81 o 
  -1 -11   7     6736.22     6839.52    116.98 o 
   0 -11   7    13067.70    14492.93    127.06 o 
   1 -11   7     7766.53     8116.71    118.51 o 
   2 -11   7      111.18      203.92     89.11 o 
   3 -11   7     1123.08     1059.76     94.82 o 
   4 -11   7     1660.10     1580.79     96.91 o 
   5 -11   7      885.10      942.05     89.58 o 
   6 -11   7     2088.91     1932.32     92.35 o 
   7 -11   7     2644.42     2824.17    109.81 o 
   8 -11   7       21.59       71.30     69.65 o 
   9 -11   7      543.85      611.06    100.72 o 
  10 -11   7     1579.87     1727.20    115.63 o 
  11 -11   7     2836.16     2776.71    106.11 o 
 -11 -10   7      690.01      886.24    119.02 o 
 -10 -10   7      645.54      717.54     99.67 o 
  -9 -10   7      691.44      782.74    101.34 o 
  -8 -10   7     3177.53     3040.07     94.74 o 
  -7 -10   7      169.97      196.39     82.16 o 
  -6 -10   7       22.20      -46.32     70.01 o 
  -5 -10   7     1396.03     1312.13     92.62 o 
  -4 -10   7      123.53      127.54     88.05 o 
  -3 -10   7        4.75      228.28     99.70 o 
  -2 -10   7      439.08      850.88     94.71 o 
  -1 -10   7      353.05      345.54     91.16 o 
   0 -10   7      467.23      492.82     91.53 o 
   1 -10   7      715.15      678.22     93.58 o 
   2 -10   7      752.29      631.29     79.19 o 
   3 -10   7      251.27      113.78     91.02 o 
   4 -10   7      182.95      187.21     89.36 o 
   5 -10   7      287.52      122.16     91.26 o 
   6 -10   7     3740.98     3669.56    102.82 o 
   7 -10   7     1000.91      943.52     88.53 o 
   8 -10   7      218.72      226.59     80.76 o 
   9 -10   7     4452.74     4693.72    116.74 o 
  10 -10   7      210.60      195.93     81.58 o 
  11 -10   7     1116.59     1069.72     96.90 o 
  12 -10   7       20.27       83.68    115.50 o 
 -12  -9   7       55.25      108.55    114.91 o 
 -11  -9   7      706.69      551.97    101.33 o 
 -10  -9   7      185.87      192.86     99.38 o 
  -9  -9   7       53.08       31.94     95.58 o 
  -8  -9   7      386.01      411.20     70.17 o 
  -7  -9   7       14.78       19.56     86.39 o 
  -6  -9   7      133.09      139.92     89.12 o 
  -5  -9   7      480.97      525.14     65.58 o 
  -4  -9   7     1487.31     1400.55     75.76 o 
  -3  -9   7      491.91      465.50     61.93 o 
  -2  -9   7      164.13      127.68     71.44 o 
  -1  -9   7     2702.21     2524.18     84.98 o 
   0  -9   7     5567.14     5420.90     99.08 o 
   1  -9   7     2682.46     2430.74     87.23 o 
   2  -9   7       59.06      123.17     72.25 o 
   3  -9   7      177.30      108.82     71.33 o 
   4  -9   7     1269.44     1339.52     84.35 o 
   5  -9   7      777.97      721.83     93.83 o 
   6  -9   7      593.30      702.32     92.26 o 
   7  -9   7       83.13      121.05     88.75 o 
   8  -9   7      327.70      355.51     86.67 o 
   9  -9   7      130.19       28.41     93.12 o 
  10  -9   7      147.47      193.91     99.84 o 
  11  -9   7       27.48      -20.98     71.42 o 
  12  -9   7       26.00      -15.79    115.26 o 
  13  -9   7      138.24      249.77     80.15 o 
 -13  -8   7      146.41      163.96     82.16 o 
 -12  -8   7      262.80      254.53    101.51 o 
 -11  -8   7      269.82      284.25     99.15 o 
 -10  -8   7       31.35       -9.78     81.32 o 
  -9  -8   7       31.06       89.34     59.28 o 
  -8  -8   7       53.99       49.27     87.92 o 
  -7  -8   7        8.86       81.55     72.36 o 
  -6  -8   7       31.78       33.59     61.17 o 
  -5  -8   7       67.07       40.78     58.58 o 
  -4  -8   7      344.24      208.75     74.65 o 
  -3  -8   7       49.27       93.23     57.40 o 
  -2  -8   7      294.53      325.72     61.56 o 
  -1  -8   7     1266.72     1342.36     80.26 o 
   0  -8   7     5054.65     5318.86    100.16 o 
   1  -8   7     1839.75     1751.05     83.08 o 
   2  -8   7      115.89      111.75     74.27 o 
   3  -8   7       29.67       46.32     70.60 o 
   4  -8   7      492.59      424.35     76.21 o 
   5  -8   7      618.21      612.41     75.76 o 
   6  -8   7      819.50      732.66     95.02 o 
   7  -8   7      418.52      390.38     75.60 o 
   8  -8   7      142.89      201.93     90.41 o 
   9  -8   7        4.63      -80.14     84.62 o 
  10  -8   7       14.69       31.35     98.53 o 
  11  -8   7     2188.33     2400.20    107.47 o 
  12  -8   7      945.93      903.46    101.37 o 
  13  -8   7       28.84       23.81    114.56 o 
 -13  -7   7     2520.60     2563.85    105.72 o 
 -12  -7   7     2181.25     2307.83    107.22 o 
 -11  -7   7      454.06      518.43    101.66 o 
 -10  -7   7      962.83      821.61     87.22 o 
  -9  -7   7     1840.85     1898.55     93.63 o 
  -8  -7   7     6771.12     7151.89    114.86 o 
  -7  -7   7      469.31      545.78     67.00 o 
  -6  -7   7      842.77      867.69     65.76 o 
  -5  -7   7     2496.09     2733.92     86.49 o 
  -4  -7   7     1115.96     1197.23     68.06 o 
  -2  -7   7     2566.38     3175.40     96.55 o 
  -1  -7   7     8718.03     9809.13    127.10 o 
   0  -7   7      455.20      517.74     68.20 o 
   1  -7   7     7172.26     6961.57    118.46 o 
   2  -7   7     3364.93     3184.28     95.44 o 
   3  -7   7     5077.96     4689.52     99.50 o 
   4  -7   7      132.41      196.28     79.69 o 
   5  -7   7      885.13     1196.85     82.18 o 
   6  -7   7     4665.86     5020.83     96.73 o 
   7  -7   7      140.27       15.91     91.71 o 
   8  -7   7     3554.76     3971.20    104.85 o 
   9  -7   7      703.47      606.36     90.15 o 
  10  -7   7      198.65      138.52     84.17 o 
  11  -7   7     1208.27     1436.53    103.90 o 
  12  -7   7     1098.03     1057.97    102.46 o 
  13  -7   7      880.65      884.12    120.12 o 
  14  -7   7      132.56      112.33    114.57 o 
 -14  -6   7     1174.28     1059.24    119.92 o 
 -13  -6   7     1042.74      942.99     84.50 o 
 -12  -6   7      440.63      396.94     99.53 o 
 -11  -6   7      324.72      461.38     91.85 o 
 -10  -6   7       80.08       53.75     69.42 o 
  -9  -6   7       17.01        8.49     87.68 o 
  -8  -6   7      655.03      760.49     66.79 o 
  -7  -6   7       40.96       46.67     72.48 o 
  -6  -6   7        0.60      -58.22     74.13 o 
  -5  -6   7     1741.66     1823.23     85.55 o 
  -4  -6   7     2754.00     2692.92     94.22 o 
  -3  -6   7      704.13      664.98     69.43 o 
  -2  -6   7      367.87      310.62     80.81 o 
  -1  -6   7     3930.02     3644.43     90.71 o 
   0  -6   7    11218.24    10303.04    144.33 o 
   1  -6   7     4056.01     3648.20    102.31 o 
   2  -6   7      214.17      127.36     77.59 o 
   3  -6   7      448.01      406.37     69.73 o 
   4  -6   7     2280.73     2427.77     94.71 o 
   5  -6   7     1217.70      991.38     81.20 o 
   6  -6   7       28.84      -16.74     73.07 o 
   7  -6   7      510.87      426.60     75.86 o 
   8  -6   7      407.88      451.60     76.07 o 
   9  -6   7       25.09        1.53     88.51 o 
  10  -6   7        3.62      -81.67     86.50 o 
  11  -6   7      413.57      395.41     85.85 o 
  12  -6   7       16.81      120.45     98.53 o 
  13  -6   7      457.30      404.49     99.29 o 
  14  -6   7        5.15        7.07    115.49 o 
 -14  -5   7       36.23       78.49     92.40 o 
 -13  -5   7      832.65      755.84     99.82 o 
 -12  -5   7      681.62      719.04    101.46 o 
 -11  -5   7      608.91      609.53     86.82 o 
 -10  -5   7      170.91      199.93     62.60 o 
  -9  -5   7      341.72      354.25     87.97 o 
  -8  -5   7       87.14       64.48     61.76 o 
  -7  -5   7      173.78      213.86     58.59 o 
  -6  -5   7      664.04      680.46     65.04 o 
  -5  -5   7      836.99      854.81     79.36 o 
  -4  -5   7      267.85      265.24     59.20 o 
  -3  -5   7      230.75      228.67     67.57 o 
  -2  -5   7       87.93       91.36     76.62 o 
  -1  -5   7      722.70      741.88     75.25 o 
   0  -5   7     2593.21     2819.31    101.16 o 
   1  -5   7      957.63     1128.94     87.61 o 
   2  -5   7      236.26      248.38     79.96 o 
   3  -5   7      175.45      322.26     79.83 o 
   4  -5   7      394.76      417.77     78.69 o 
   5  -5   7     1328.54     1213.49     82.78 o 
   6  -5   7     1509.18     1407.04     70.72 o 
   7  -5   7      258.57      206.94     72.52 o 
   8  -5   7      114.11      125.30     72.02 o 
   9  -5   7      524.58      599.26     91.31 o 
  10  -5   7      460.84      568.61     90.58 o 
  11  -5   7     1333.95     1392.33     77.36 o 
  12  -5   7     1759.55     1631.03    105.05 o 
  13  -5   7      117.38       66.48     99.25 o 
  14  -5   7       91.91      186.58    115.63 o 
 -14  -4   7      426.66      316.73    116.98 o 
 -13  -4   7     2069.31     2132.85     89.83 o 
 -12  -4   7     2212.19     2665.24    102.52 o 
 -11  -4   7      152.28      205.11     84.17 o 
 -10  -4   7       93.89      176.22     87.58 o 
  -9  -4   7     4741.28     4567.65     87.99 o 
  -8  -4   7      203.21      236.27     70.62 o 
  -7  -4   7      847.17      910.48     64.71 o 
  -6  -4   7     2332.25     2420.93     76.21 o 
  -5  -4   7       15.41      -39.84     64.35 o 
  -4  -4   7     5955.76     5731.57    105.67 o 
  -3  -4   7      102.08      257.47     55.88 o 
  -2  -4   7     1317.41     1227.64     81.82 o 
  -1  -4   7    28372.85    31876.46    252.73 o 
   0  -4   7      124.12      156.23     89.85 o 
   1  -4   7    27210.91    28085.70    244.78 o 
   2  -4   7     1550.21     1446.64     95.04 o 
   3  -4   7      216.27       78.19     78.66 o 
   4  -4   7     4669.12     5442.71    109.59 o 
   5  -4   7      242.62      196.82     79.01 o 
   6  -4   7     3638.31     3409.18     92.40 o 
   7  -4   7      129.50      181.19     73.21 o 
   8  -4   7       28.60      -14.85     70.95 o 
   9  -4   7     2838.38     2970.74     89.93 o 
  10  -4   7      226.99      253.01     88.78 o 
  11  -4   7      947.06     1003.65     97.26 o 
  12  -4   7      839.59      831.10    103.84 o 
  13  -4   7     1714.53     2007.74    105.03 o 
  14  -4   7       21.81       52.56    112.90 o 
 -15  -3   7       98.45      184.22     79.21 o 
 -14  -3   7       43.06      -31.82     82.74 o 
 -13  -3   7      824.63      881.06    101.47 o 
 -12  -3   7      736.86      656.36     88.84 o 
 -11  -3   7      301.99      338.52     74.76 o 
 -10  -3   7        6.74       30.64     71.42 o 
  -9  -3   7      417.46      441.83     64.40 o 
  -8  -3   7        3.24       14.02     71.06 o 
  -7  -3   7       19.43       89.45     59.05 o 
  -6  -3   7     1133.42     1073.24     81.91 o 
  -5  -3   7      236.02      268.41     50.36 o 
  -4  -3   7        6.45       47.14     59.75 o 
  -3  -3   7      109.44      172.25     67.32 o 
  -2  -3   7     1713.96     1552.36     87.81 o 
  -1  -3   7      720.43      605.52     93.87 o 
   0  -3   7     2154.77     1307.96    133.97 o 
   1  -3   7     1081.48      133.56    128.23 o 
   2  -3   7      611.30      686.53     95.81 o 
   3  -3   7     1639.88     1361.16     95.79 o 
   4  -3   7     1145.14      982.54     85.64 o 
   5  -3   7      121.48      130.39     75.81 o 
   6  -3   7      388.52      379.51     82.23 o 
   7  -3   7     1105.33      979.29     79.87 o 
   8  -3   7      349.05      389.67     72.77 o 
   9  -3   7        6.78       80.96     89.33 o 
  10  -3   7       14.65       13.67     88.51 o 
  11  -3   7      606.91      688.48     90.60 o 
  12  -3   7      120.93       64.01     86.75 o 
  13  -3   7      869.07      935.28     85.08 o 
  14  -3   7       52.81      112.79     98.18 o 
  15  -3   7       81.22       -4.13    114.45 o 
 -15  -2   7        5.82      102.41     93.22 o 
 -14  -2   7      475.30      536.34     99.18 o 
 -13  -2   7     1401.70     1538.08    104.75 o 
 -12  -2   7      511.20      591.50     86.22 o 
 -11  -2   7       88.09       84.39     62.47 o 
 -10  -2   7        0.74       14.50     88.03 o 
  -9  -2   7     1051.38     1043.39     76.41 o 
  -8  -2   7       29.06       62.23     70.36 o 
  -7  -2   7       48.39      150.04     60.46 o 
  -6  -2   7      121.60      145.48     69.55 o 
  -5  -2   7       41.97       39.84     66.00 o 
  -4  -2   7       43.33       25.93     54.57 o 
  -3  -2   7        0.71        5.54     54.33 o 
  -2  -2   7      134.57       54.36     74.53 o 
  -1  -2   7      272.27      248.17     91.57 o 
   0  -2   7      359.71      331.64     93.86 o 
   1  -2   7      658.45      778.77    106.52 o 
   2  -2   7      278.02      228.32     86.02 o 
   3  -2   7      349.95      313.44     89.34 o 
   4  -2   7      836.65      743.67     86.28 o 
   5  -2   7      926.89      771.50     82.96 o 
   6  -2   7      765.81      634.76     85.26 o 
   7  -2   7      427.78      464.46     76.56 o 
   8  -2   7      596.59      725.49     75.17 o 
   9  -2   7        1.98       97.23     59.04 o 
  10  -2   7      336.98      354.95     89.74 o 
  11  -2   7      160.41      134.86     87.82 o 
  12  -2   7        2.68      -12.49     67.41 o 
  13  -2   7       25.24       76.25     81.79 o 
  14  -2   7        1.48      -97.82     97.82 o 
  15  -2   7        2.34       39.83    113.26 o 
 -15  -1   7       17.70      -15.09     93.81 o 
 -14  -1   7      675.04      595.83     98.38 o 
 -13  -1   7     2969.89     3102.76     84.64 o 
 -12  -1   7      488.39      572.02     71.00 o 
 -11  -1   7       62.26      -19.80     88.87 o 
 -10  -1   7      545.76      631.37     79.63 o 
  -9  -1   7     1153.31     1197.66     77.37 o 
  -8  -1   7      117.83      146.76     59.65 o 
  -7  -1   7      360.36      555.33     75.26 o 
  -6  -1   7     3811.17     3633.97     92.65 o 
  -5  -1   7     1094.12     1075.52     74.97 o 
  -4  -1   7     1125.78     1083.75     80.22 o 
  -3  -1   7       33.31       25.70     75.91 o 
  -2  -1   7      102.70       79.35     64.50 o 
  -1  -1   7      532.02      355.12     88.28 o 
   0  -1   7      291.23      247.05     89.12 o 
   1  -1   7      408.50      282.38    108.53 o 
   2  -1   7      135.43       83.14     89.27 o 
   3  -1   7       26.47       63.41     69.89 o 
   4  -1   7      577.15      578.89     85.26 o 
   5  -1   7      418.62      349.06     78.59 o 
   6  -1   7     2050.45     1982.47     91.14 o 
   7  -1   7      328.14      508.70     76.19 o 
   8  -1   7      163.62      114.95     71.92 o 
   9  -1   7     2329.20     2209.59     82.76 o 
  10  -1   7      639.46      617.44     74.92 o 
  11  -1   7       30.37      133.77     87.21 o 
  12  -1   7     1302.10     1571.48     90.70 o 
  13  -1   7     4320.72     4263.87     99.98 o 
  14  -1   7      313.86      270.00     98.45 o 
  15  -1   7      134.34      328.39    114.81 o 
 -15   0   7       63.21       37.83     95.11 o 
 -14   0   7      331.21      398.64     82.30 o 
 -13   0   7      454.94      490.24    101.18 o 
 -12   0   7      311.17      343.82     69.21 o 
 -11   0   7      473.62      782.10     92.23 o 
 -10   0   7      233.62      363.02     91.37 o 
  -9   0   7      190.32      155.98     72.62 o 
  -8   0   7      302.57      409.22     73.71 o 
  -7   0   7      488.40      444.60     78.11 o 
  -6   0   7       69.55       21.10     81.10 o 
  -5   0   7       80.23       52.69     76.98 o 
  -4   0   7      171.21      216.86     96.23 o 
  -3   0   7     1067.92     1069.93     96.59 o 
  -2   0   7     2303.81     1708.64    129.96 o 
   0   0   7     3721.72     2245.56    225.82 o 
   1   0   7       17.42       13.20    113.26 o 
   2   0   7     2299.26     1405.17    108.62 o 
   3   0   7       63.09      143.23     79.22 o 
   4   0   7      901.70     1062.15     93.75 o 
   5   0   7      222.53      231.26     77.72 o 
   6   0   7      166.38      137.36     82.30 o 
   7   0   7     2855.09     2689.02     90.66 o 
   8   0   7       78.45      105.61     71.67 o 
   9   0   7        0.74      -34.65     71.18 o 
  10   0   7      278.30      392.05     86.08 o 
  11   0   7      523.23      679.42     91.06 o 
  12   0   7       21.36       27.34     82.38 o 
  13   0   7      100.31      191.42     98.89 o 
  14   0   7        1.85      -84.03     98.41 o 
  15   0   7        3.47       75.31     92.87 o 
 -15   1   7       74.81      106.90     93.11 o 
 -14   1   7      160.63      117.88     97.96 o 
 -13   1   7     1542.22     1550.93    105.84 o 
 -12   1   7      921.72      972.04     88.05 o 
 -11   1   7       76.77      160.06     87.57 o 
 -10   1   7      276.11      312.70     89.61 o 
  -9   1   7      148.51      154.31     72.26 o 
  -8   1   7      372.43      407.74     74.66 o 
  -7   1   7      537.17      617.28     88.98 o 
  -6   1   7        0.18      -15.91     79.67 o 
  -5   1   7       40.55       47.26     76.97 o 
  -4   1   7      321.09      334.83     84.48 o 
  -3   1   7      796.46      721.26    103.91 o 
  -2   1   7       78.65       85.59     93.37 o 
  -1   1   7       33.02       34.30    111.74 o 
   0   1   7      662.41      598.51    121.90 o 
   1   1   7       46.07      100.78     90.41 o 
   2   1   7       41.66      181.99     91.94 o 
   3   1   7      624.39      577.80     89.78 o 
   4   1   7      331.51      345.10     81.17 o 
   5   1   7      193.19      144.22     69.57 o 
   6   1   7       42.69       71.66     79.09 o 
   7   1   7     2719.59     2796.45     94.18 o 
   8   1   7       11.33       70.24     77.55 o 
   9   1   7        0.85       65.41     73.30 o 
  10   1   7      295.68      340.77     72.75 o 
  11   1   7      207.19      128.86     86.41 o 
  12   1   7       69.42      108.08     81.09 o 
  13   1   7      358.34      300.91    100.82 o 
  14   1   7        7.27       30.88     95.46 o 
  15   1   7       64.03      127.64    112.20 o 
 -15   2   7       21.47      -21.45    112.67 o 
 -14   2   7      250.88      162.69     98.09 o 
 -13   2   7      878.37      763.01    103.37 o 
 -12   2   7     1016.70      974.41     91.13 o 
 -11   2   7      607.06      566.50     89.07 o 
 -10   2   7      483.26      551.08     88.94 o 
  -9   2   7      782.33      952.99     93.48 o 
  -8   2   7     2119.85     2031.96     84.65 o 
  -7   2   7     2741.71     2475.15     89.67 o 
  -6   2   7     8992.06     8569.93    127.82 o 
  -5   2   7     1314.10     1197.80     85.06 o 
  -4   2   7      235.25      311.36     80.79 o 
  -3   2   7     7543.47     6680.13    142.46 o 
  -2   2   7    38300.04    36273.68    332.63 o 
  -1   2   7     7892.61     7294.97    175.44 o 
   0   2   7      323.36      282.89     93.12 o 
   1   2   7     7255.20     7358.98    157.83 o 
   2   2   7    40286.01    35590.18    294.90 o 
   3   2   7     5698.60     4981.49    135.48 o 
   4   2   7       20.66       89.93     75.08 o 
   5   2   7      368.88      343.90     77.63 o 
   6   2   7     6166.37     6090.60    123.05 o 
   7   2   7     3896.79     3594.83     96.91 o 
   8   2   7     7465.20     7227.29    116.34 o 
   9   2   7       81.45       53.16     78.74 o 
  10   2   7      213.20      263.61     87.24 o 
  11   2   7     1852.97     1950.38     93.51 o 
  12   2   7     3848.87     4119.20    108.47 o 
  13   2   7     1515.49     1586.82    103.70 o 
  14   2   7       62.73       61.29     91.11 o 
  15   2   7      237.33      130.62     94.31 o 
 -15   3   7      406.52      322.61     93.98 o 
 -14   3   7      322.51      480.10    111.77 o 
 -13   3   7      173.91      290.58    107.15 o 
 -12   3   7     1877.86     1910.70    107.32 o 
 -11   3   7     4093.90     4228.00    103.81 o 
 -10   3   7       45.09      122.81     88.16 o 
  -9   3   7     1278.38     1328.11     95.10 o 
  -8   3   7     2568.43     2314.92     85.54 o 
  -7   3   7     2188.58     1868.87     91.08 o 
  -6   3   7       66.00       29.11     80.74 o 
  -5   3   7     1538.03     1543.22     97.40 o 
  -4   3   7      270.05      266.79     79.02 o 
  -3   3   7      127.88      168.60     84.42 o 
  -2   3   7     1298.11     1360.32     97.20 o 
  -1   3   7      457.38      435.14     90.90 o 
   0   3   7      892.47      831.40     93.53 o 
   1   3   7      612.02      583.50     90.36 o 
   2   3   7     3656.50     3862.30    119.70 o 
   3   3   7      176.39      137.26     80.42 o 
   4   3   7      128.41      135.93     67.79 o 
   5   3   7     1974.67     2126.42     96.20 o 
   6   3   7      856.67      882.06     77.23 o 
   7   3   7      274.79      303.65     72.76 o 
   8   3   7      394.72      332.02     73.01 o 
   9   3   7      363.54      328.91     78.66 o 
  10   3   7        3.35      -38.77     87.09 o 
  11   3   7      131.41      214.53     84.40 o 
  12   3   7      290.07      243.59    100.45 o 
  13   3   7      201.39      240.60     97.37 o 
  14   3   7        1.40       11.90    114.43 o 
 -14   4   7       10.34       37.59    113.61 o 
 -13   4   7      177.56      193.68     97.72 o 
 -12   4   7      484.49      498.40    100.72 o 
 -11   4   7      162.80      163.15     84.29 o 
 -10   4   7      528.67      451.90     90.71 o 
  -9   4   7      205.16      338.71     89.84 o 
  -8   4   7     1218.17     1139.42     82.70 o 
  -7   4   7      123.67      154.19     73.09 o 
  -6   4   7      264.88      238.32     74.53 o 
  -5   4   7      325.24      247.46     79.73 o 
  -4   4   7      746.49      827.47     97.07 o 
  -3   4   7     3274.51     3675.33    109.94 o 
  -2   4   7      615.30      612.23     83.13 o 
  -1   4   7     1851.51     1699.53     96.74 o 
   0   4   7     2433.56     2318.75     98.24 o 
   1   4   7     1121.91     1257.99     89.42 o 
   2   4   7     1475.75     1414.71     89.26 o 
   3   4   7     5667.45     6629.93    121.92 o 
   4   4   7      255.32      300.61     83.26 o 
   5   4   7     1610.43     1619.80     88.86 o 
   6   4   7     1828.04     1980.21     86.74 o 
   7   4   7      479.18      469.87     79.75 o 
   8   4   7     1689.13     1535.79     95.89 o 
   9   4   7       79.43      189.89     74.73 o 
  10   4   7      351.32      458.36     87.50 o 
  11   4   7       35.36      -13.79     83.44 o 
  12   4   7       18.26      -32.29     99.23 o 
  13   4   7      329.55      278.96     97.98 o 
  14   4   7        4.32        1.89    113.49 o 
 -14   5   7       39.92       81.56     92.52 o 
 -13   5   7      187.49      268.89     97.72 o 
 -12   5   7     1755.48     1869.47     90.27 o 
 -11   5   7      115.70       39.96     86.75 o 
 -10   5   7       17.67       -6.36     71.18 o 
  -9   5   7      968.69      934.87     93.03 o 
  -8   5   7      543.97      499.02     92.49 o 
  -7   5   7     6641.88     6799.81    106.89 o 
  -6   5   7     3499.21     3469.39     96.07 o 
  -5   5   7     2165.48     1690.25     85.87 o 
  -4   5   7      897.27      918.23     83.63 o 
  -3   5   7     1275.17     1039.29     90.46 o 
  -2   5   7    24879.25    24966.83    219.66 o 
  -1   5   7     2097.71     1949.17     92.83 o 
   0   5   7       11.00      167.94     76.96 o 
   1   5   7     1533.60     1847.17     89.60 o 
   2   5   7    24195.81    26825.67    207.08 o 
   3   5   7      454.94      477.39     84.36 o 
   4   5   7     2293.16     1920.84     86.63 o 
   5   5   7      235.44      130.89     73.70 o 
   6   5   7     2944.00     3263.35     92.38 o 
   7   5   7    12564.16    13655.88    140.81 o 
   8   5   7     4560.83     4774.82    107.08 o 
   9   5   7      920.50      935.22     77.43 o 
  10   5   7      352.64      394.67     85.37 o 
  11   5   7     1209.27     1251.77    104.96 o 
  12   5   7     4581.76     4350.73    115.31 o 
  13   5   7      170.38      361.42    101.49 o 
  14   5   7       37.76      155.57    125.28 o 
 -14   6   7     1684.15     1775.91     90.35 o 
 -13   6   7      157.83      181.88     92.65 o 
 -12   6   7     3316.17     3431.24    111.43 o 
 -11   6   7     4870.11     5170.94    105.30 o 
 -10   6   7      286.63      231.57     88.08 o 
  -9   6   7      242.40      311.73     89.13 o 
  -8   6   7      415.85      391.80     91.29 o 
  -7   6   7     1219.46     1044.95     99.58 o 
  -6   6   7     1647.46     1677.57     83.36 o 
  -5   6   7     1143.97     1123.89     81.28 o 
  -4   6   7      935.40      796.84     82.55 o 
  -3   6   7      164.25      202.90     78.64 o 
  -2   6   7      446.97      458.95     78.58 o 
  -1   6   7     6772.32     7053.10    118.06 o 
   0   6   7     8593.59     8517.49    125.71 o 
   1   6   7     4112.13     4028.30    102.16 o 
   2   6   7      660.86      738.12     78.62 o 
   3   6   7      736.89      530.54     85.94 o 
   4   6   7      896.83      852.83     81.83 o 
   5   6   7       70.32       93.00     60.00 o 
   6   6   7      210.28      246.53     59.30 o 
   7   6   7       59.00        9.78     79.68 o 
   8   6   7      208.49      201.13     89.84 o 
   9   6   7       61.22       58.70     84.63 o 
  10   6   7      238.65      142.06     87.95 o 
  11   6   7      882.89      729.63    105.14 o 
  12   6   7      845.85      798.57    101.24 o 
  13   6   7       56.92       13.32    116.21 o 
 -13   7   7      175.25      157.49    116.58 o 
 -12   7   7      394.77      472.02     99.64 o 
 -11   7   7      126.93      189.42     99.96 o 
 -10   7   7      324.46      238.18    101.52 o 
  -9   7   7       14.13      -33.12     86.39 o 
  -8   7   7     1140.44     1098.28     95.17 o 
  -7   7   7      518.82      544.63     93.19 o 
  -6   7   7     1351.23     1440.54     87.08 o 
  -5   7   7     1442.98     1331.43     85.57 o 
  -4   7   7     1061.13     1050.50     81.38 o 
  -3   7   7      780.35     1256.77     85.82 o 
  -2   7   7      938.33      806.02     79.01 o 
  -1   7   7      434.28      397.67     76.68 o 
   0   7   7      173.29      232.85     74.51 o 
   1   7   7      586.03      594.76     77.29 o 
   2   7   7     1332.50     1329.97     80.85 o 
   3   7   7     1850.63     1854.28     84.72 o 
   4   7   7      680.65      653.22     78.83 o 
   5   7   7     5205.28     5062.00    103.34 o 
   6   7   7     5948.58     6226.30    113.79 o 
   7   7   7       53.22       92.40     88.63 o 
   8   7   7     3821.79     3891.99    104.96 o 
   9   7   7      817.56     1003.51     89.80 o 
  10   7   7     1302.60     1284.03     85.73 o 
  11   7   7      196.40      228.34     99.61 o 
  12   7   7      617.52      694.26    113.23 o 
  13   7   7      656.07      654.87    115.36 o 
 -12   8   7      386.89      378.03    116.85 o 
 -11   8   7      193.89      170.81     98.79 o 
 -10   8   7      156.21      176.82     82.16 o 
  -9   8   7     2454.23     2543.09    110.85 o 
  -8   8   7     3122.29     3130.62     87.42 o 
  -7   8   7        9.01      330.58     92.63 o 
  -6   8   7    11834.52    12300.83    138.85 o 
  -5   8   7      699.91      382.33    107.97 o 
  -4   8   7      682.68      485.60     95.47 o 
  -3   8   7     5571.34     7313.76    124.63 o 
  -2   8   7     4117.26     3919.84     98.99 o 
  -1   8   7     9872.17     9680.79    123.60 o 
   0   8   7      855.23     1061.95     78.39 o 
   1   8   7     5954.85     6635.65    105.93 o 
   2   8   7     3998.96     4289.85    100.39 o 
   3   8   7     9802.65     9671.55    146.52 o 
   4   8   7       93.01       54.34     91.82 o 
   5   8   7     5277.85     5028.52    112.44 o 
   6   8   7    12167.11    12157.14    147.17 o 
   7   8   7      766.08      792.50     78.00 o 
   8   8   7     9062.86     9064.30    122.89 o 
   9   8   7     1312.65     1283.00    104.62 o 
  10   8   7      120.97       72.26    100.07 o 
  11   8   7      680.63      580.61    100.50 o 
  12   8   7     1274.11     1204.00    120.77 o 
 -12   9   7      261.09      152.55    118.13 o 
 -11   9   7      638.57      677.76    119.72 o 
 -10   9   7      118.21      145.10    100.07 o 
  -9   9   7      241.36      347.08    101.15 o 
  -8   9   7      411.28      606.61    102.95 o 
  -7   9   7      463.41      412.67     88.22 o 
  -6   9   7      327.56      260.00     90.56 o 
  -5   9   7       58.01      -33.59     92.88 o 
  -4   9   7       73.68      -33.47     72.25 o 
  -3   9   7        0.38      292.03     88.74 o 
  -2   9   7     1025.95     1060.10     94.46 o 
  -1   9   7     3137.24     3489.12     91.05 o 
   0   9   7      919.96     1128.26     92.67 o 
   1   9   7     1115.87     1328.49     95.78 o 
   2   9   7     2774.91     2808.00    101.04 o 
   3   9   7     1083.22      980.67     93.05 o 
   4   9   7        8.54       63.64     70.71 o 
   5   9   7     1114.72     1074.72     92.33 o 
   6   9   7      719.35      673.13     74.33 o 
   7   9   7      450.62      472.92     85.38 o 
   8   9   7      197.14      102.33     83.46 o 
   9   9   7      225.30      279.99     80.99 o 
  10   9   7      262.32      176.49     97.14 o 
  11   9   7       45.23       -0.59    114.79 o 
 -11  10   7       18.14       33.00    114.79 o 
 -10  10   7       72.87       37.95    116.57 o 
  -9  10   7        1.78       45.84     97.23 o 
  -8  10   7      108.81        2.59     99.95 o 
  -7  10   7        1.49      -41.13    100.41 o 
  -6  10   7     2087.01     2133.85     93.41 o 
  -5  10   7      310.78      372.60     88.20 o 
  -4  10   7        2.78      139.42     86.27 o 
  -3  10   7     2070.20     2106.67     73.56 o 
  -2  10   7     1272.07     1219.01     96.73 o 
  -1  10   7       62.13      153.58     72.25 o 
   0  10   7      449.58      293.56     90.23 o 
   1  10   7       38.35       45.85     89.10 o 
   2  10   7      485.49      551.29     92.35 o 
   3  10   7      934.98     1510.04     96.32 o 
   4  10   7        4.48      -55.27     84.62 o 
   5  10   7      500.08      398.06     86.57 o 
   6  10   7     3076.39     2688.28    103.96 o 
   7  10   7      198.25      202.41    100.56 o 
   8  10   7      220.04      192.28     98.44 o 
   9  10   7     1455.70     1443.88    102.62 o 
  10  10   7     1254.49     1222.87    120.41 o 
 -10  11   7      519.24      421.02    116.63 o 
  -9  11   7       25.53       -5.89     94.28 o 
  -8  11   7      193.30      166.80     98.90 o 
  -7  11   7        7.39        9.31    100.88 o 
  -6  11   7     3045.49     3049.46    112.70 o 
  -5  11   7       58.85      -17.33    101.71 o 
  -4  11   7     1499.19     1385.39    103.60 o 
  -3  11   7      127.61      332.76     91.12 o 
  -2  11   7     1834.85     1817.78     95.74 o 
  -1  11   7    14244.22    13553.62    132.96 o 
   0  11   7     1765.16     1761.36     79.54 o 
   1  11   7     7419.34     8280.83    118.18 o 
   2  11   7     2048.72     2359.05     99.55 o 
   3  11   7     2841.50     2516.21    101.09 o 
   4  11   7       29.16       72.48    106.42 o 
   5  11   7     1530.65     1264.02    103.71 o 
   6  11   7     2543.63     2262.39     96.76 o 
   7  11   7       83.32      267.20    102.07 o 
   8  11   7     1320.42     1384.31    117.71 o 
   9  11   7      551.48      553.83    116.29 o 
  -9  12   7     1160.78     1095.55    117.20 o 
  -8  12   7      164.83      108.21    117.41 o 
  -7  12   7      793.35      807.45    114.68 o 
  -6  12   7     4056.38     3793.35    112.60 o 
  -5  12   7     8719.15     8154.02    131.02 o 
  -4  12   7     2364.23     2124.06    114.59 o 
  -3  12   7       98.84      125.06    105.14 o 
  -2  12   7     1928.38     2245.20    107.67 o 
  -1  12   7    14262.03    15444.02    147.94 o 
   0  12   7     7701.27     8784.86    128.40 o 
   1  12   7     6938.82     7366.90    103.84 o 
   2  12   7     1035.72     1207.37    104.70 o 
   3  12   7     2137.49     2237.95    106.87 o 
   4  12   7     2483.26     2246.99    116.62 o 
   5  12   7     3552.50     2983.74    121.17 o 
   6  12   7      222.10      283.40     98.79 o 
   7  12   7       37.97       42.55    115.26 o 
   8  12   7      936.86      855.83    118.35 o 
  -7  13   7       92.55      -15.68    114.57 o 
  -6  13   7      143.73      305.65    115.04 o 
  -5  13   7     1382.23     1116.74    122.68 o 
  -4  13   7      448.51      410.26     98.82 o 
  -3  13   7       10.95      -31.35     95.93 o 
  -2  13   7      604.04      560.51    100.38 o 
  -1  13   7      419.92      451.40    102.12 o 
   0  13   7      360.60      571.40    100.34 o 
   1  13   7      398.04      327.34     83.13 o 
   2  13   7      214.03      155.85    100.20 o 
   3  13   7        1.88      -49.85     96.52 o 
   4  13   7      154.18      162.67    113.16 o 
   5  13   7     1564.93     1269.33    104.87 o 
   6  13   7      818.99      655.02    117.62 o 
  -4  14   7      646.18      746.75    115.83 o 
  -3  14   7      263.02      235.08    116.12 o 
  -2  14   7       77.02       94.17    115.74 o 
  -1  14   7     3714.22     3371.75    110.62 o 
   0  14   7      641.50      567.35    117.01 o 
   1  14   7     1553.96     1649.82    122.47 o 
   2  14   7       82.22      284.29    115.27 o 
   3  14   7       52.95      261.29    115.50 o 
  -4 -15   8        0.21       67.76    113.73 o 
  -3 -15   8      257.23      187.92     96.91 o 
  -2 -15   8      543.19      507.25    117.23 o 
  -1 -15   8      491.12      630.92     96.94 o 
   0 -15   8      395.93      388.17    118.03 o 
   1 -15   8      183.57      240.59    116.35 o 
   2 -15   8      402.92      293.02    115.20 o 
   3 -15   8      744.55      579.70    118.68 o 
   4 -15   8      250.28      288.12    114.00 o 
   5 -15   8      191.08      282.32    114.11 o 
  -6 -14   8      851.28      733.75    118.46 o 
  -5 -14   8      371.98      405.14    116.97 o 
  -4 -14   8     1598.89     1452.30    104.65 o 
  -3 -14   8      670.74      935.20    101.33 o 
  -2 -14   8     1020.23      998.35    101.74 o 
  -1 -14   8      114.71      283.01    101.60 o 
   0 -14   8     3507.16     3772.46    111.69 o 
   1 -14   8      275.49      397.79    100.21 o 
   2 -14   8      171.17      407.04     98.31 o 
   3 -14   8      148.88      124.95    100.08 o 
   4 -14   8       18.52       86.50     99.94 o 
   5 -14   8      189.37      290.93    108.22 o 
   6 -14   8      186.29      124.48    116.82 o 
   7 -14   8      621.70      529.11     95.18 o 
  -8 -13   8      176.97      218.66    115.05 o 
  -7 -13   8     2134.93     2259.75    103.54 o 
  -6 -13   8     3008.48     3128.85     91.48 o 
  -5 -13   8     1323.98     1149.10     86.08 o 
  -4 -13   8       15.46      103.59     99.11 o 
  -3 -13   8     2774.43     2523.79    108.87 o 
  -2 -13   8     3649.41     3231.95    113.29 o 
  -1 -13   8      961.78     1047.58    104.45 o 
   0 -13   8       16.54       64.35     71.07 o 
   1 -13   8      719.20      764.40    104.29 o 
   2 -13   8     1989.98     1661.87     91.37 o 
   3 -13   8      401.35     1069.67    104.13 o 
   4 -13   8      128.56      138.15     99.01 o 
   5 -13   8       12.68      -83.68     83.68 o 
   6 -13   8        3.35      -99.58     99.58 o 
   7 -13   8      238.96      229.41     82.05 o 
   8 -13   8      360.65      442.63    117.20 o 
   9 -13   8       68.54       63.65    115.50 o 
  -9 -12   8      110.89       64.71    113.98 o 
  -8 -12   8      143.90      135.56     80.15 o 
  -7 -12   8      942.13      890.62    101.61 o 
  -6 -12   8      457.15      393.89    100.01 o 
  -5 -12   8        2.00        5.42     98.64 o 
  -4 -12   8       54.35      -64.23    100.89 o 
  -3 -12   8      275.00      315.04     85.83 o 
  -2 -12   8       28.65       57.40     84.15 o 
  -1 -12   8      259.07      277.30     86.42 o 
   0 -12   8      355.30      548.33     86.79 o 
   1 -12   8      716.88      819.32     87.55 o 
   2 -12   8       31.63       75.90     68.95 o 
   3 -12   8     1003.81     1030.96     86.88 o 
   4 -12   8      455.12      461.48     82.91 o 
   5 -12   8      427.18      396.36     82.43 o 
   6 -12   8      109.94      128.83     99.13 o 
   7 -12   8     1250.09     1330.95    102.01 o 
   8 -12   8      999.04     1179.22    101.49 o 
   9 -12   8      486.36      537.64    117.81 o 
  10 -12   8       23.48      -36.65    115.38 o 
 -10 -11   8      673.14      758.00     98.14 o 
  -9 -11   8      111.80      104.08     79.44 o 
  -8 -11   8        1.46      -36.89     79.20 o 
  -7 -11   8     2051.41     1954.80     89.73 o 
  -6 -11   8     2511.85     2350.87     95.00 o 
  -5 -11   8      489.37      513.53     87.51 o 
  -4 -11   8      372.09      410.61     89.27 o 
  -3 -11   8      131.92      291.04     74.26 o 
  -2 -11   8      138.87      129.31     88.06 o 
  -1 -11   8     1718.44     2309.98     99.77 o 
   0 -11   8      842.74      940.67     95.48 o 
   1 -11   8     2592.57     2498.92    100.98 o 
   2 -11   8      311.96      426.73     89.38 o 
   3 -11   8      155.85      198.16     88.88 o 
   4 -11   8       85.41       49.15     87.46 o 
   5 -11   8     1342.05     1289.28     92.24 o 
   6 -11   8      416.34      433.62     87.27 o 
   7 -11   8        5.91       35.59    100.29 o 
   8 -11   8      295.35      381.53    100.45 o 
   9 -11   8      346.44      357.50     98.81 o 
  10 -11   8       26.82       18.62    111.84 o 
  11 -11   8      130.22      136.49     97.72 o 
 -11 -10   8      151.17      168.44    115.99 o 
 -10 -10   8      459.13      478.08     99.18 o 
  -9 -10   8     2133.84     2113.39     88.78 o 
  -8 -10   8       63.91       23.22     81.56 o 
  -7 -10   8       88.36      183.28     83.10 o 
  -6 -10   8      324.31      325.33     70.28 o 
  -5 -10   8      347.70      303.06     89.62 o 
  -4 -10   8       30.94       35.71     88.51 o 
  -3 -10   8     1074.33     1012.20     93.29 o 
  -2 -10   8     2275.77     2275.79     99.06 o 
  -1 -10   8      418.08      501.38     91.76 o 
   0 -10   8      371.71      414.54     91.87 o 
   1 -10   8      755.95      765.36     93.71 o 
   2 -10   8     1239.73     1118.65     81.51 o 
   3 -10   8       50.75      591.79     92.40 o 
   4 -10   8      389.34      346.84     89.39 o 
   5 -10   8       93.06       54.34     89.58 o 
   6 -10   8        4.19      -30.52     87.68 o 
   7 -10   8       25.47      -85.21     85.21 o 
   8 -10   8       24.13      -21.10     81.79 o 
   9 -10   8        1.30       40.42    103.00 o 
  10 -10   8       54.14      187.04     98.65 o 
  11 -10   8      283.13      436.10     97.85 o 
  12 -10   8        1.79      -32.88    115.38 o 
 -12  -9   8      327.29      371.75    115.07 o 
 -11  -9   8       55.54       46.55     97.71 o 
 -10  -9   8      573.47      633.04     82.68 o 
  -9  -9   8      431.04      452.85    100.36 o 
  -8  -9   8     1299.88     1326.22     75.46 o 
  -7  -9   8     2456.75     2279.06     98.57 o 
  -6  -9   8      756.77      707.46     90.75 o 
  -5  -9   8      177.03      250.16     72.38 o 
  -4  -9   8      705.92      718.21     71.99 o 
  -3  -9   8      793.84     1133.86     82.74 o 
  -2  -9   8      156.61      151.49     72.50 o 
  -1  -9   8      213.57      215.41     72.39 o 
   0  -9   8      386.40      405.85     75.01 o 
   1  -9   8      577.43      519.28     63.60 o 
   2  -9   8      298.04      309.31     74.41 o 
   3  -9   8     2127.77     1965.95     82.85 o 
   4  -9   8     1797.46     1554.66     99.22 o 
   5  -9   8      346.59      367.93     90.80 o 
   6  -9   8     1073.27     1114.65     93.52 o 
   7  -9   8     4447.82     4600.47    106.75 o 
   8  -9   8     3250.76     3390.01     98.81 o 
   9  -9   8      660.45      805.04     98.27 o 
  10  -9   8     2006.42     2078.45    107.92 o 
  11  -9   8      521.58      702.91     98.95 o 
  12  -9   8     1060.54     1066.67    119.20 o 
 -13  -8   8      371.13      351.49    115.79 o 
 -12  -8   8       61.85       90.16    106.55 o 
 -11  -8   8     2529.68     2506.14    106.57 o 
 -10  -8   8      737.30      721.70    101.94 o 
  -9  -8   8      643.17      633.39     85.77 o 
  -8  -8   8      468.34      529.33     73.83 o 
  -7  -8   8      441.09      508.45     89.76 o 
  -6  -8   8     2767.71     3004.56     80.55 o 
  -5  -8   8     3004.75     2946.19     79.78 o 
  -4  -8   8      305.35      338.56     60.61 o 
  -3  -8   8      658.59      942.14     78.13 o 
  -2  -8   8     2494.71     2413.60     84.85 o 
  -1  -8   8       10.17      147.20     73.89 o 
   0  -8   8    12428.11    14057.33    138.62 o 
   1  -8   8        8.80      -17.09     61.28 o 
   2  -8   8     1605.10     1441.19     80.43 o 
   3  -8   8     1523.61     1676.32     80.88 o 
   4  -8   8      251.72      314.00     73.93 o 
   5  -8   8     2597.19     2306.48     90.62 o 
   6  -8   8      892.64      968.38     94.80 o 
   7  -8   8        0.99      233.58     74.72 o 
   8  -8   8      113.96      135.79     88.99 o 
   9  -8   8      716.78      663.68     86.84 o 
  10  -8   8       56.68       34.53    101.12 o 
  11  -8   8     1194.27     1264.27     75.44 o 
  12  -8   8       35.29      145.91     96.76 o 
  13  -8   8       81.89      -55.16    115.74 o 
 -13  -7   8     1058.03     1119.77    119.79 o 
 -12  -7   8     2144.39     2091.35    106.51 o 
 -11  -7   8      292.52      418.55     82.53 o 
 -10  -7   8      239.22      242.75     83.82 o 
  -9  -7   8     1063.04     1077.06     90.55 o 
  -8  -7   8       66.31        8.72     90.05 o 
  -7  -7   8        5.61        0.82     77.90 o 
  -6  -7   8      984.34      895.90     66.36 o 
  -5  -7   8     2926.39     3020.20     78.38 o 
  -4  -7   8     1936.93     1993.25     82.50 o 
  -3  -7   8      229.19      303.98     74.76 o 
  -2  -7   8     6198.48     5910.89    108.51 o 
  -1  -7   8     4324.53     4432.09     91.97 o 
   0  -7   8       28.79        9.90     75.31 o 
   1  -7   8     2767.83     2543.23     94.35 o 
   2  -7   8     4481.54     4001.32     98.90 o 
   3  -7   8      213.58      183.82     77.11 o 
   4  -7   8      145.07      168.23     77.22 o 
   5  -7   8      178.65      675.19     81.70 o 
   6  -7   8      248.18      247.85     74.40 o 
   7  -7   8       43.09       84.15     89.22 o 
   8  -7   8      889.90      913.27     93.61 o 
   9  -7   8      563.59      524.70     89.42 o 
  10  -7   8      157.74       95.48     84.52 o 
  11  -7   8      673.41      713.49     84.94 o 
  12  -7   8      865.40     1035.78    101.36 o 
  13  -7   8       49.83     -109.02    117.98 o 
 -14  -6   8      894.06      839.26     83.89 o 
 -13  -6   8        2.78      -97.23     97.23 o 
 -12  -6   8        4.54      -44.43     80.37 o 
 -11  -6   8       33.48       48.91     72.48 o 
 -10  -6   8      652.03      642.03     86.59 o 
  -9  -6   8       39.99       63.17     87.22 o 
  -8  -6   8     1097.35     1109.59     84.91 o 
  -7  -6   8     2979.64     2822.67     88.79 o 
  -6  -6   8      681.90      685.71     76.95 o 
  -5  -6   8      367.13      316.81     62.51 o 
  -4  -6   8     1394.66     1599.62     72.13 o 
  -3  -6   8      606.15     1259.22     87.35 o 
  -2  -6   8      199.24      312.83     80.77 o 
  -1  -6   8      358.56      314.63     81.05 o 
   0  -6   8     1123.32     1387.30     89.14 o 
   1  -6   8      376.56      406.78     82.58 o 
   2  -6   8      371.18      412.07     80.34 o 
   3  -6   8     3394.76     3150.83    104.16 o 
   4  -6   8     5721.87     4944.52    108.04 o 
   5  -6   8     1136.42      938.68     78.93 o 
   6  -6   8     1959.71     2017.41     82.02 o 
   7  -6   8     8356.73     7877.53    110.00 o 
   8  -6   8     5718.18     5775.88    112.92 o 
   9  -6   8      410.72      458.30     74.89 o 
  10  -6   8     2195.37     2345.10     94.98 o 
  11  -6   8     1762.60     1723.92    106.24 o 
  12  -6   8      173.32      200.04     99.26 o 
  13  -6   8      495.44      566.43    100.60 o 
  14  -6   8      472.75      402.71    115.57 o 
 -14  -5   8      244.26      404.48    114.71 o 
 -13  -5   8     2099.15     2104.43    104.96 o 
 -12  -5   8     1018.32     1088.71     85.34 o 
 -11  -5   8        9.16        5.66     67.88 o 
 -10  -5   8     1502.88     1567.97     92.63 o 
  -9  -5   8      379.96      374.20     87.27 o 
  -8  -5   8       30.61      -31.23     77.20 o 
  -7  -5   8      510.63      572.43     61.70 o 
  -6  -5   8     5832.61     5858.35     94.93 o 
  -5  -5   8     4760.02     4466.55     89.78 o 
  -4  -5   8     1121.20     1075.77     86.29 o 
  -3  -5   8     2815.08     3068.04     81.02 o 
  -2  -5   8     1503.74     1201.43     64.88 o 
  -1  -5   8     6097.19     5969.14    118.55 o 
   0  -5   8     8852.50    10085.13    141.65 o 
   1  -5   8     5632.91     5231.60    115.87 o 
   2  -5   8     2575.31     2686.58     97.76 o 
   3  -5   8     1688.09     2381.33     94.27 o 
   4  -5   8      820.60      796.66     84.69 o 
   5  -5   8     4160.49     3544.57     94.18 o 
   6  -5   8     3974.84     3801.80     95.14 o 
   7  -5   8      916.28     1171.59     77.46 o 
   8  -5   8       38.26       58.58     88.98 o 
   9  -5   8      636.52      677.37     91.91 o 
  10  -5   8      695.10      768.94     90.62 o 
  11  -5   8        8.04       -4.83     83.79 o 
  12  -5   8      341.01      365.88    101.29 o 
  13  -5   8     1827.23     1883.30     87.67 o 
  14  -5   8      286.93      348.62    116.60 o 
 -14  -4   8      614.56      603.19    117.83 o 
 -13  -4   8      270.82      393.07     98.56 o 
 -12  -4   8      274.54      409.23     99.63 o 
 -11  -4   8      278.35      226.14     70.15 o 
 -10  -4   8       21.54       -4.83     70.01 o 
  -9  -4   8      261.12      273.31     79.82 o 
  -8  -4   8        0.32      -69.89     69.89 o 
  -7  -4   8        3.08      -69.89     69.89 o 
  -6  -4   8      764.21      803.57     77.45 o 
  -5  -4   8      469.54      531.81     67.02 o 
  -4  -4   8      129.72      112.71     49.40 o 
  -3  -4   8      602.21      593.21     72.26 o 
  -2  -4   8     1288.14     1237.41     79.54 o 
  -1  -4   8     1742.17     1726.37    103.05 o 
   0  -4   8      105.54       74.75     84.18 o 
   1  -4   8     1683.92     1185.75    123.42 o 
   2  -4   8      751.40      589.12     85.78 o 
   3  -4   8      346.66      371.17     80.94 o 
   4  -4   8       13.65       -6.48     77.20 o 
   5  -4   8       74.18      105.73     79.09 o 
   6  -4   8      511.83      490.16     76.70 o 
   7  -4   8        3.29       49.26     71.30 o 
   8  -4   8        3.51      -30.41     71.54 o 
   9  -4   8       20.35      -47.14     73.78 o 
  10  -4   8       33.60       13.79     88.86 o 
  11  -4   8        2.12      -11.20     86.03 o 
  12  -4   8       46.29       83.56     81.44 o 
  13  -4   8        2.95      -12.73     99.00 o 
  14  -4   8        1.39      -30.05    116.91 o 
 -15  -3   8      103.86      118.81     80.50 o 
 -14  -3   8     1656.11     1803.92    101.70 o 
 -13  -3   8       12.27       43.02     79.90 o 
 -12  -3   8      245.20      236.15     90.66 o 
 -11  -3   8      344.88      374.27     74.29 o 
 -10  -3   8      343.64      367.45     71.58 o 
  -9  -3   8        2.35       64.46     77.43 o 
  -8  -3   8       85.89      103.37     58.82 o 
  -7  -3   8     2479.12     2497.80     76.44 o 
  -6  -3   8      361.24      332.88     75.02 o 
  -5  -3   8       79.32       74.03     48.45 o 
  -4  -3   8     1655.97     1681.15     65.39 o 
  -3  -3   8     1055.26      931.92     70.38 o 
  -2  -3   8        7.03      -13.08     73.42 o 
  -1  -3   8      133.69      146.92     70.75 o 
   0  -3   8      180.94      185.87     84.33 o 
   1  -3   8      326.72      317.08     87.80 o 
   2  -3   8        3.60       53.98     82.85 o 
   3  -3   8     1108.19     1133.34     91.57 o 
   4  -3   8     1077.70      882.96     84.43 o 
   5  -3   8      372.81      386.37     78.93 o 
   6  -3   8     3633.06     3529.23     87.77 o 
   7  -3   8     6655.35     6219.05    106.36 o 
   8  -3   8       20.14       33.35     71.66 o 
   9  -3   8     1633.69     1638.79     96.11 o 
  10  -3   8     2781.55     2736.54     87.05 o 
  11  -3   8      498.72      519.56     89.29 o 
  12  -3   8       22.40       55.98     98.64 o 
  13  -3   8      320.18      256.21     99.87 o 
  14  -3   8      142.12       49.04    102.67 o 
  15  -3   8       14.02       28.05    113.37 o 
 -15  -2   8        6.93      -27.93     92.04 o 
 -14  -2   8      100.82       77.79     97.36 o 
 -13  -2   8     1513.70     1545.75    104.06 o 
 -12  -2   8       35.53       24.99     86.39 o 
 -11  -2   8        5.47       -0.24     71.06 o 
 -10  -2   8     1611.01     1776.92     94.79 o 
  -9  -2   8     6425.08     6322.37     96.30 o 
  -8  -2   8     1035.60     1118.52     76.42 o 
  -7  -2   8        3.26       74.25     58.93 o 
  -6  -2   8    14669.98    14793.34    149.32 o 
  -5  -2   8    18869.16    17640.93    161.70 o 
  -4  -2   8     2882.82     2363.79     78.16 o 
  -3  -2   8      340.09      285.08     66.20 o 
  -2  -2   8      198.77      259.72     70.65 o 
  -1  -2   8    27106.24    22785.52    224.56 o 
   1  -2   8    23607.74    22715.94    288.83 o 
   2  -2   8      186.79      198.14     80.32 o 
   3  -2   8      873.24      782.80     89.97 o 
   4  -2   8     2065.77     1700.93     91.60 o 
   5  -2   8    17208.06    16249.62    159.99 o 
   6  -2   8    15686.21    15428.62    150.05 o 
   7  -2   8      103.87      164.91     74.03 o 
   8  -2   8      683.64      622.57     74.59 o 
   9  -2   8     6561.34     6642.02    116.01 o 
  10  -2   8     2339.84     2250.97     97.05 o 
  11  -2   8      474.02      494.31     72.30 o 
  12  -2   8       44.61      -27.23     85.68 o 
  13  -2   8     1610.16     1617.31    103.60 o 
  14  -2   8      432.77      481.36     99.29 o 
  15  -2   8       30.96       28.17    114.08 o 
 -15  -1   8       65.12       74.25     92.87 o 
 -14  -1   8      262.39      297.68     97.62 o 
 -13  -1   8      587.89      621.38    102.27 o 
 -12  -1   8      192.83      130.85     69.20 o 
 -11  -1   8      396.29      415.58     73.71 o 
 -10  -1   8      425.76      478.26     89.64 o 
  -9  -1   8     2200.25     2285.48     77.41 o 
  -8  -1   8      283.04      228.30     72.99 o 
  -7  -1   8     1196.26     1254.45     69.49 o 
  -6  -1   8     1665.67     1595.20     88.90 o 
  -5  -1   8      790.34      709.37     60.95 o 
  -4  -1   8       16.36       -2.48     53.63 o 
  -3  -1   8        6.09       12.37     56.69 o 
  -2  -1   8       77.10       65.78     78.16 o 
  -1  -1   8     1568.37     1145.83     94.72 o 
   0  -1   8      850.45      801.19     91.94 o 
   1  -1   8      935.58      544.44     95.04 o 
   2  -1   8       33.77       21.69     79.68 o 
   3  -1   8       12.24       51.86     82.85 o 
   4  -1   8      231.37      179.04     79.96 o 
   5  -1   8      163.19      145.26     75.93 o 
   6  -1   8      107.92      136.04     80.75 o 
   7  -1   8      677.93      652.41     66.10 o 
   8  -1   8      164.85      164.81     70.62 o 
   9  -1   8      453.99      486.10     86.93 o 
  10  -1   8       29.54       56.69     86.98 o 
  11  -1   8      248.30      230.49     72.39 o 
  12  -1   8      114.51      -11.91     87.70 o 
  13  -1   8       38.74       24.40     99.59 o 
  14  -1   8       84.76      194.12     96.65 o 
  15  -1   8        8.23      -82.97    115.14 o 
 -15   0   8     1558.18     1492.71    100.38 o 
 -14   0   8     2207.59     2122.53    106.16 o 
 -13   0   8      555.82      563.32     83.27 o 
 -12   0   8        6.51       58.93     81.67 o 
 -11   0   8     2327.13     2567.05     83.65 o 
 -10   0   8     1799.09     1884.10     97.31 o 
  -9   0   8      767.15      729.90     82.50 o 
  -8   0   8      114.00      139.69     71.55 o 
  -7   0   8      263.95      305.43     77.95 o 
  -6   0   8     1806.79     1884.49    109.42 o 
  -5   0   8     1014.78      983.25     98.70 o 
  -4   0   8      497.29      451.06     85.35 o 
  -3   0   8      196.43      219.13    104.61 o 
  -2   0   8      163.38       63.92    102.96 o 
  -1   0   8      957.68      699.66    222.77 o 
   0   0   8      276.65      260.91     86.50 o 
   1   0   8     1392.19     1084.31    124.64 o 
   2   0   8      327.49      258.57     81.43 o 
   3   0   8       87.20      116.47     99.03 o 
   4   0   8     1474.05     1485.32    116.30 o 
   5   0   8       89.59       93.72     62.36 o 
   6   0   8      887.54      954.22     85.29 o 
   7   0   8      727.84      771.36     89.60 o 
   8   0   8      326.65      340.00     73.71 o 
   9   0   8      220.49      316.10     80.64 o 
  10   0   8     1290.14     1351.35     94.62 o 
  11   0   8       98.05      150.17     71.78 o 
  12   0   8       43.39       52.57     86.15 o 
  13   0   8      372.49      398.55     81.24 o 
  14   0   8     1232.30     1228.45    101.53 o 
  15   0   8      813.06      789.15    116.56 o 
 -15   1   8      126.58      173.03    112.92 o 
 -14   1   8      251.85      326.44     96.67 o 
 -13   1   8      941.03      912.96    102.20 o 
 -12   1   8      418.36      374.89     87.74 o 
 -11   1   8      242.86      247.82     87.36 o 
 -10   1   8      191.30      136.40     88.54 o 
  -9   1   8     7263.43     7411.70    120.83 o 
  -8   1   8     5052.72     4561.82     98.87 o 
  -7   1   8      708.77      680.31     79.92 o 
  -6   1   8     7951.69     7194.96    131.94 o 
  -5   1   8    21994.29    20988.43    195.28 o 
  -4   1   8       54.13       86.40     85.81 o 
  -3   1   8     1675.85     1667.78    118.81 o 
  -2   1   8     3888.11     2641.71    145.88 o 
  -1   1   8    13338.87    10844.71    267.24 o 
   0   1   8    18642.47    21484.36    355.82 o 
   1   1   8     9922.36     7896.73    190.35 o 
   2   1   8     4455.91     3310.63    129.86 o 
   3   1   8     2157.87     2076.13    107.00 o 
   4   1   8       97.46       13.79     83.23 o 
   5   1   8    28929.27    27876.63    245.07 o 
   6   1   8    12634.13    11718.29    155.43 o 
   7   1   8      639.31      587.89     77.90 o 
   8   1   8     9173.14     8901.78    123.48 o 
   9   1   8     9250.21     9352.79    134.34 o 
  10   1   8      651.84      569.29     91.32 o 
  11   1   8      313.43      269.08     86.67 o 
  12   1   8     1355.64     1456.75     96.01 o 
  13   1   8     1976.28     2015.97     89.59 o 
  14   1   8      442.22      556.83    108.96 o 
  15   1   8       28.96       -8.01    112.08 o 
 -15   2   8       99.80       91.70    111.74 o 
 -14   2   8      301.78      360.89    105.76 o 
 -13   2   8     1677.79     1779.65    105.62 o 
 -12   2   8      911.13      863.30    104.33 o 
 -11   2   8       28.38      -26.40     94.64 o 
 -10   2   8       26.02      -48.91     96.88 o 
  -9   2   8     3141.36     3225.24    104.93 o 
  -8   2   8     2640.86     2487.69     87.69 o 
  -7   2   8      162.22      116.01     74.51 o 
  -6   2   8       25.27       49.85     75.19 o 
  -5   2   8      850.78      782.61     84.94 o 
  -4   2   8       33.33       35.95     76.26 o 
  -3   2   8     1932.30     1858.54    103.56 o 
  -2   2   8     1865.17     1838.81    132.18 o 
  -1   2   8      306.26      234.45    111.27 o 
   0   2   8      431.24      466.18    103.06 o 
   1   2   8      587.08      508.14    108.31 o 
   2   2   8     1745.33     1407.11    116.58 o 
   3   2   8      409.56      380.59     98.89 o 
   4   2   8      256.72      206.28     77.13 o 
   5   2   8      107.34       57.06     79.81 o 
   6   2   8       60.33       66.60     74.14 o 
   7   2   8       77.56       39.96     78.74 o 
   8   2   8      767.60      748.47     76.96 o 
   9   2   8     1766.57     1845.68     98.38 o 
  10   2   8       38.81       98.53     87.10 o 
  11   2   8      166.46      150.54     84.64 o 
  12   2   8      218.66      251.70     85.35 o 
  13   2   8      736.50      789.85    100.87 o 
  14   2   8      241.54      232.95    115.30 o 
 -14   3   8      290.54      361.83    114.71 o 
 -13   3   8      175.48       64.25     98.31 o 
 -12   3   8      539.23      602.12    101.91 o 
 -11   3   8     2157.29     2311.59     96.03 o 
 -10   3   8      559.78      708.86     90.01 o 
  -9   3   8       31.61       71.42     72.48 o 
  -8   3   8      263.07      279.81     74.88 o 
  -7   3   8     2658.58     2739.20     90.33 o 
  -6   3   8     2254.05     2219.26     88.51 o 
  -5   3   8      170.07      180.98     80.76 o 
  -4   3   8      455.97      422.22     82.25 o 
  -3   3   8     1065.59      871.42     88.92 o 
  -2   3   8      843.56      789.44     97.38 o 
  -1   3   8        3.25      104.77     80.85 o 
   0   3   8      149.53      195.73     81.95 o 
   1   3   8        4.26      316.91     90.16 o 
   2   3   8      388.74      404.74     89.44 o 
   3   3   8      319.07      515.98     86.23 o 
   4   3   8        1.58       18.27     66.47 o 
   5   3   8       42.04        4.36     76.14 o 
   6   3   8     1080.33      982.53     79.16 o 
   7   3   8     1627.03     1466.23     69.42 o 
   8   3   8      413.75      421.90     78.32 o 
   9   3   8       72.06      -47.85     88.64 o 
  10   3   8     2549.08     2507.90     99.90 o 
  11   3   8     1682.44     1671.84     91.34 o 
  12   3   8        9.79      -18.62     97.58 o 
  13   3   8       48.61      134.95     95.58 o 
  14   3   8      318.21      412.66    114.13 o 
 -14   4   8      431.18      428.64    114.62 o 
 -13   4   8       56.80       82.86     96.17 o 
 -12   4   8      515.35      496.06    100.84 o 
 -11   4   8     1366.49     1320.55     89.52 o 
 -10   4   8      257.08      238.52     88.90 o 
  -9   4   8     2411.34     2419.74     98.84 o 
  -8   4   8     1734.74     1634.79     98.50 o 
  -7   4   8      714.49      658.71     75.07 o 
  -6   4   8     5683.77     5035.07    105.16 o 
  -5   4   8     5938.58     5142.50    110.47 o 
  -4   4   8     3218.78     3469.22    111.95 o 
  -3   4   8     1210.69     1651.97    110.45 o 
  -2   4   8    21539.00    20437.65    201.98 o 
  -1   4   8     8069.95    10156.35    153.32 o 
   0   4   8    12340.71    14950.05    168.96 o 
   1   4   8     5659.73     8212.30    133.16 o 
   2   4   8    25237.14    26726.43    217.38 o 
   3   4   8     1012.58     1209.92     89.46 o 
   4   4   8      317.25      513.90     89.05 o 
   5   4   8     9491.49     9039.14    124.83 o 
   6   4   8     7779.42     7393.58    125.14 o 
   7   4   8      258.77      326.97     72.16 o 
   8   4   8     3213.13     3188.60     89.17 o 
   9   4   8     2241.24     2288.06     96.31 o 
  10   4   8      248.66      190.05     84.89 o 
  11   4   8     1719.57     1565.48     97.49 o 
  12   4   8     1098.21      958.38     85.70 o 
  13   4   8       27.71       41.96     96.52 o 
  14   4   8      456.69      435.02    114.38 o 
 -14   5   8      227.59      140.28    113.76 o 
 -13   5   8      664.66      755.89     98.73 o 
 -12   5   8     2180.96     2026.29    107.47 o 
 -11   5   8     1180.04     1211.59    104.61 o 
 -10   5   8     1430.44     1505.65     90.60 o 
  -9   5   8     2683.90     2425.11     99.69 o 
  -8   5   8     4691.37     4693.85    112.22 o 
  -7   5   8     4057.45     3964.93     95.87 o 
  -6   5   8      355.99      352.17     75.25 o 
  -5   5   8      206.33      135.47     73.46 o 
  -4   5   8       59.50       16.38     77.44 o 
  -3   5   8     3676.80     3527.35    104.08 o 
  -2   5   8     6105.62     6912.27    137.95 o 
  -1   5   8     1937.34     2058.20    102.60 o 
   0   5   8      594.41      522.46     84.16 o 
   1   5   8     4196.37     4193.76    113.10 o 
   2   5   8     5599.48     6340.37    122.44 o 
   3   5   8      947.10     1239.66     85.88 o 
   4   5   8      326.44      262.07     75.13 o 
   5   5   8       99.72      184.24     71.20 o 
   6   5   8       89.78      107.97     72.14 o 
   7   5   8      777.31      791.74     86.63 o 
   8   5   8     1186.98     1138.89     92.36 o 
   9   5   8     1603.12     1566.62     81.07 o 
  10   5   8       22.09       -5.66     83.21 o 
  11   5   8      283.86      262.68     84.77 o 
  12   5   8      347.38      478.95    100.11 o 
  13   5   8      664.48      695.13    117.13 o 
 -13   6   8      226.86      105.16    114.11 o 
 -12   6   8      457.84      441.64    109.20 o 
 -11   6   8     1249.34     1356.76    107.45 o 
 -10   6   8      792.95      713.66     87.91 o 
  -9   6   8      267.69      414.31     87.13 o 
  -8   6   8      387.38      333.87     93.64 o 
  -7   6   8     2314.23     2462.90    105.22 o 
  -6   6   8     2348.06     2364.84     93.77 o 
  -5   6   8      310.91      356.73     83.38 o 
  -4   6   8      499.67      397.36     78.81 o 
  -3   6   8      974.39     1182.23     83.63 o 
  -2   6   8     1702.69     1645.98     97.15 o 
  -1   6   8      332.64      447.02     84.92 o 
   0   6   8       20.86      -21.45     74.72 o 
   1   6   8      209.28      338.29     75.93 o 
   2   6   8     1295.06     1354.35     83.22 o 
   3   6   8     1620.15     1732.53     84.46 o 
   4   6   8      594.35      677.10     77.41 o 
   5   6   8        5.13      -18.03     71.89 o 
   6   6   8     1992.54     2119.13     93.11 o 
   7   6   8     5699.15     6022.93    118.72 o 
   8   6   8     2906.44     2997.10     89.78 o 
   9   6   8      300.14      236.76     85.01 o 
  10   6   8     2894.78     2826.64    109.86 o 
  11   6   8     4281.73     4243.52    115.03 o 
  12   6   8     1177.00     1138.90    102.34 o 
  13   6   8        0.98     -114.79    115.02 o 
 -13   7   8      271.49      210.20    117.78 o 
 -12   7   8      439.05      449.52     98.70 o 
 -11   7   8      363.59      289.24    101.17 o 
 -10   7   8      433.95      430.44    103.07 o 
  -9   7   8     2970.43     2805.28     98.99 o 
  -8   7   8      820.88      879.56     93.11 o 
  -7   7   8      474.86      470.39     93.06 o 
  -6   7   8     4639.01     5120.49    118.51 o 
  -5   7   8      180.91      715.37    110.94 o 
  -4   7   8     4537.39     4709.74    109.78 o 
  -3   7   8     1498.72     1723.24     83.70 o 
  -2   7   8     1617.16     1675.34     84.44 o 
  -1   7   8     1810.64     2012.76     90.63 o 
   0   7   8    16995.31    20724.08    159.73 o 
   1   7   8     5066.29     5419.41    101.88 o 
   2   7   8     4556.50     4822.86     97.94 o 
   3   7   8        3.82      704.05     77.08 o 
   4   7   8     9254.81     9453.23    122.54 o 
   5   7   8     3888.78     3862.31    110.18 o 
   6   7   8    10977.56    11332.45    142.79 o 
   7   7   8        1.96       44.67     89.92 o 
   8   7   8     1118.34     1261.32     76.51 o 
   9   7   8     2750.22     2848.64     98.71 o 
  10   7   8     2106.77     2069.22     91.86 o 
  11   7   8     1022.03     1029.03    101.03 o 
  12   7   8       94.92      114.68    115.27 o 
 -12   8   8     1906.01     1911.12    123.59 o 
 -11   8   8     1621.01     1480.86    103.59 o 
 -10   8   8      212.09      167.99     99.73 o 
  -9   8   8      828.09      618.21    104.90 o 
  -8   8   8     7395.28     7334.12    117.69 o 
  -7   8   8     8273.71     7912.01    121.51 o 
  -6   8   8     5947.02     5872.10    105.98 o 
  -5   8   8     1022.73      937.72     96.82 o 
  -4   8   8     4222.41     4083.93    111.19 o 
  -3   8   8    12991.76    15070.51    156.07 o 
  -2   8   8     6364.16     6219.76    110.86 o 
  -1   8   8     1881.75     2100.24     84.23 o 
   0   8   8     2216.91     2182.05     93.75 o 
   1   8   8     4496.81     4433.84     96.08 o 
   2   8   8     5727.76     5993.68    115.00 o 
   3   8   8     3972.51     7815.88    134.30 o 
   4   8   8      315.39     1465.16    101.06 o 
   5   8   8      124.55       92.30     92.18 o 
   6   8   8     2744.53     2830.70    105.38 o 
   7   8   8     4130.94     4087.66    106.55 o 
   8   8   8     1208.18     1149.34     90.56 o 
   9   8   8      341.14      218.14    100.70 o 
  10   8   8      149.63       69.66     99.72 o 
  11   8   8      490.90      470.90     92.58 o 
  12   8   8      225.54       50.93    116.47 o 
 -12   9   8      792.27      795.96    115.85 o 
 -11   9   8      840.43      746.73    117.99 o 
 -10   9   8     1032.20      908.77    102.80 o 
  -9   9   8      879.54      967.51    101.72 o 
  -8   9   8      177.73      108.22    100.79 o 
  -7   9   8      215.11      271.98     86.89 o 
  -6   9   8     2904.88     2998.24    101.72 o 
  -5   9   8      935.26     1074.15     94.55 o 
  -4   9   8      234.18      236.51     92.32 o 
  -3   9   8      206.54      220.35     89.25 o 
  -2   9   8      380.18      313.35     92.34 o 
  -1   9   8      377.33      321.25     91.52 o 
   0   9   8      354.37      351.19     90.45 o 
   1   9   8      303.26      308.82     89.73 o 
   2   9   8      509.76      730.29     94.60 o 
   3   9   8      133.64      169.86     88.53 o 
   4   9   8      607.86      573.36     90.84 o 
   5   9   8      478.95      497.73     92.94 o 
   6   9   8       46.04       12.02     70.72 o 
   7   9   8      687.33      701.37     90.02 o 
   8   9   8      440.93      473.13     82.67 o 
   9   9   8       50.65       22.04     99.24 o 
  10   9   8      155.03      117.64    107.86 o 
  11   9   8       95.45      162.42    113.39 o 
 -11  10   8      192.92      175.05    115.05 o 
 -10  10   8     1055.26     1034.56    120.03 o 
  -9  10   8      122.48      100.78     97.72 o 
  -8  10   8      182.95      218.08     99.14 o 
  -7  10   8      231.93      157.50    100.33 o 
  -6  10   8     1268.86     1286.99     87.74 o 
  -5  10   8      400.52      489.04     71.35 o 
  -4  10   8     1065.19     1107.02     95.63 o 
  -3  10   8      456.87      275.04     87.16 o 
  -2  10   8      215.48      139.94     89.13 o 
  -1  10   8      616.33      622.67     90.37 o 
   0  10   8     3066.85     2923.81     99.51 o 
   1  10   8      616.84      721.18     89.66 o 
   2  10   8      280.69      273.90     87.60 o 
   3  10   8        0.33      -89.45     89.45 o 
   4  10   8     2581.27     2538.90     96.57 o 
   5  10   8      382.90      477.11     70.52 o 
   6  10   8        4.13      -54.80    101.71 o 
   7  10   8     2005.95     2120.14    107.56 o 
   8  10   8        2.13       11.08     97.23 o 
   9  10   8      116.04      245.88    112.21 o 
  10  10   8       11.87       43.72     96.64 o 
  -9  11   8      915.91     1128.99    118.70 o 
  -8  11   8     4806.68     4764.50    116.86 o 
  -7  11   8     8831.44     8380.21    130.19 o 
  -6  11   8     3727.21     3695.74    115.77 o 
  -5  11   8      608.31      566.91    103.69 o 
  -4  11   8     6352.01     6437.40    125.90 o 
  -3  11   8     8036.14     7961.41    127.92 o 
  -2  11   8     4221.82     4200.80    105.23 o 
  -1  11   8     1781.93     2078.17     97.03 o 
   0  11   8     1716.26     1721.08     92.88 o 
   1  11   8     3501.99     3643.31    101.20 o 
   2  11   8     4271.20     4443.66     94.67 o 
   3  11   8     3940.71     4561.20    132.68 o 
   4  11   8     1483.98     1372.27    120.36 o 
   5  11   8      208.78      292.95    101.27 o 
   6  11   8     3993.49     3744.56    101.46 o 
   7  11   8     5443.72     5227.88    119.10 o 
   8  11   8     2355.40     2429.24    124.02 o 
   9  11   8       87.18       35.95    114.56 o 
  -8  12   8      397.96      398.08    116.03 o 
  -7  12   8       42.26       59.05    117.39 o 
  -6  12   8      170.30      184.60     82.63 o 
  -5  12   8        1.72       31.23     99.23 o 
  -4  12   8      330.32      362.68     81.36 o 
  -3  12   8     1364.50     1333.21    103.92 o 
  -2  12   8      956.54      777.39    104.21 o 
  -1  12   8      822.24      701.48    108.08 o 
   0  12   8      364.81      276.51     84.55 o 
   1  12   8     1887.29     1803.81    109.44 o 
   2  12   8     1209.98     1142.36     88.43 o 
   3  12   8      652.84      721.93     87.53 o 
   4  12   8      295.90      295.46     99.51 o 
   5  12   8      275.24      234.14     99.03 o 
   6  12   8     1460.16     1460.62    120.57 o 
   7  12   8     2381.18     2437.94    123.66 o 
  -6  13   8      568.19      514.69    116.76 o 
  -5  13   8      419.83      528.86    118.86 o 
  -4  13   8        2.36      -57.87    111.37 o 
  -3  13   8      673.95      754.24     98.97 o 
  -2  13   8      156.07      264.99     99.61 o 
  -1  13   8     3174.97     2670.58     94.94 o 
   0  13   8     4684.17     4992.15    115.90 o 
   1  13   8     1282.21     1341.31    103.42 o 
   2  13   8      658.00      613.50    101.09 o 
   3  13   8       10.31       87.21    108.19 o 
   4  13   8       43.45       17.09    114.79 o 
   5  13   8       31.73       83.21    116.56 o 
   6  13   8       18.58      -39.01    113.73 o 
  -3  14   8     1629.26     1381.82    121.06 o 
  -2  14   8      962.38     1060.24    119.77 o 
  -1  14   8     1247.65     1148.60    120.76 o 
   0  14   8      248.38      110.11    116.59 o 
   1  14   8     1747.73     1569.29    131.95 o 
   2  14   8     1036.39     1064.47    119.43 o 
   3  14   8     1158.79      752.32    100.56 o 
  -4 -15   9      705.43      788.45    116.43 o 
  -3 -15   9      154.31      295.87    115.75 o 
  -2 -15   9      159.90      134.03    115.40 o 
  -1 -15   9      480.92      487.28    117.10 o 
   0 -15   9      406.34      283.71    117.44 o 
   1 -15   9      386.86      359.75     96.57 o 
   2 -15   9      146.85      236.93    113.28 o 
   3 -15   9      148.37      154.53    114.57 o 
   4 -15   9        2.38      -44.90    115.14 o 
   5 -15   9       76.46      -80.15    115.15 o 
  -6 -14   9      472.81      367.10    116.27 o 
  -5 -14   9      735.17      811.03    117.02 o 
  -4 -14   9     1119.02     1096.76    100.21 o 
  -3 -14   9      709.67      651.77     99.33 o 
  -2 -14   9       14.41       16.62     81.32 o 
  -1 -14   9     1746.78     1628.15    104.79 o 
   0 -14   9     2021.26     2179.82    106.73 o 
   1 -14   9     1076.33     1094.04     85.57 o 
   2 -14   9       34.39      -14.97     97.35 o 
   3 -14   9        8.74      -98.52     98.52 o 
   4 -14   9        0.52      -76.96    100.06 o 
   5 -14   9      146.31      131.31    116.22 o 
   6 -14   9      783.59      709.97    118.33 o 
   7 -14   9      487.30      541.99     95.17 o 
  -8 -13   9     1688.83     1601.74    120.36 o 
  -7 -13   9        3.89      -44.67    115.97 o 
  -6 -13   9     1490.66     1274.96     91.88 o 
  -5 -13   9     1883.20     1848.38    111.08 o 
  -4 -13   9     1283.68     1091.10    104.26 o 
  -3 -13   9      282.65      172.37     85.60 o 
  -2 -13   9      694.86      515.43    103.82 o 
  -1 -13   9     2167.28     2364.88    109.25 o 
   0 -13   9     3239.19     3657.39     96.40 o 
   1 -13   9     4116.73     4475.94     99.85 o 
   2 -13   9     1847.49     1494.74    105.53 o 
   3 -13   9      184.53      263.94     99.61 o 
   4 -13   9      832.91      658.89    103.25 o 
   5 -13   9     4590.76     4052.40     90.51 o 
   6 -13   9     7356.30     7069.40    122.52 o 
   7 -13   9     2376.41     2367.09    114.57 o 
   8 -13   9     1150.71     1198.74    119.10 o 
   9 -13   9     3757.63     3637.62    128.61 o 
  -9 -12   9        6.10      -22.86    113.61 o 
  -8 -12   9     1728.21     1604.12    106.08 o 
  -7 -12   9      142.39       83.81     97.36 o 
  -6 -12   9      341.65      234.76     98.57 o 
  -5 -12   9      668.20      604.48     99.21 o 
  -4 -12   9      473.37      597.23     72.53 o 
  -3 -12   9        4.00       62.46     83.20 o 
  -2 -12   9     1932.07     1804.91     91.26 o 
  -1 -12   9      415.61      446.72     86.32 o 
   0 -12   9     1164.25     1277.80     89.97 o 
   1 -12   9      882.31      978.62     88.28 o 
   2 -12   9     1467.23     1175.62     66.39 o 
   3 -12   9      241.69      323.27     83.47 o 
   4 -12   9       64.92       21.33     87.10 o 
   5 -12   9        1.74      -99.47     99.47 o 
   6 -12   9        5.71       69.41     80.73 o 
   7 -12   9      118.05       -1.18     99.37 o 
   8 -12   9      148.75      221.02     98.31 o 
   9 -12   9      189.22      329.48    115.05 o 
  10 -12   9      268.51      202.19    114.71 o 
 -10 -11   9     1441.17     1389.32    119.61 o 
  -9 -11   9      170.31      248.72     98.19 o 
  -8 -11   9      735.79      750.33     99.10 o 
  -7 -11   9        2.42     -100.41    100.41 o 
  -6 -11   9      216.23      175.54     91.72 o 
  -5 -11   9      721.52      742.49     72.33 o 
  -4 -11   9     2484.00     2561.42     94.55 o 
  -3 -11   9     2213.19     2359.30     95.93 o 
  -2 -11   9      423.70      540.39     90.22 o 
  -1 -11   9     2943.45     2909.79    100.80 o 
   0 -11   9     6523.88     6977.94    115.25 o 
   1 -11   9     3128.41     3013.02    103.21 o 
   2 -11   9      173.94      179.78     89.36 o 
   3 -11   9        7.38      669.99     91.57 o 
   4 -11   9       26.14      386.10     92.99 o 
   5 -11   9      437.15      391.54     87.39 o 
   6 -11   9     1409.06     1419.23     75.95 o 
   7 -11   9     1476.41     1716.81    105.60 o 
   8 -11   9        0.43       -8.01     80.61 o 
   9 -11   9       83.00       58.46     80.03 o 
  10 -11   9     1066.15     1123.57    120.26 o 
  11 -11   9      199.07       98.55     96.31 o 
 -11 -10   9      534.94      452.99     98.71 o 
 -10 -10   9      152.16      114.46     97.95 o 
  -9 -10   9      955.03      961.11    101.61 o 
  -8 -10   9     1009.00     1128.03    103.16 o 
  -7 -10   9       45.86       73.78     82.03 o 
  -6 -10   9      775.75      822.82     74.46 o 
  -5 -10   9      227.36      138.88     89.48 o 
  -4 -10   9       59.68       80.15     89.10 o 
  -3 -10   9     1292.92     2358.76    103.24 o 
  -2 -10   9      689.46      708.48     93.46 o 
  -1 -10   9      965.27     1133.07     94.57 o 
   0 -10   9     1321.19     1152.27     93.93 o 
   1 -10   9      347.80      446.12     91.87 o 
   2 -10   9     1674.97     1645.48     84.41 o 
   3 -10   9     4584.03     4745.31    110.99 o 
   4 -10   9      668.12      525.77     91.92 o 
   5 -10   9      691.73      787.24     90.97 o 
   6 -10   9     3191.40     3033.94     99.76 o 
   7 -10   9     1149.39     1064.74     90.44 o 
   8 -10   9      178.64       82.40     82.64 o 
   9 -10   9      205.06      144.88    100.79 o 
  10 -10   9      304.50      221.66     80.53 o 
  11 -10   9       40.63      -86.15     95.70 o 
  12 -10   9       23.73     -115.03    115.03 o 
 -12  -9   9      146.94      234.92    113.39 o 
 -11  -9   9      300.17      333.78     97.39 o 
 -10  -9   9       55.40      -82.86     99.00 o 
  -9  -9   9        7.77       59.99     97.82 o 
  -8  -9   9      262.79      230.61     84.18 o 
  -7  -9   9     2959.03     2802.56     97.94 o 
  -6  -9   9      159.29      142.64     88.65 o 
  -5  -9   9      335.07      313.56     74.53 o 
  -4  -9   9     1455.43     1488.30     87.21 o 
  -3  -9   9        6.95       77.78     88.98 o 
  -2  -9   9     1364.60     1180.91     78.59 o 
  -1  -9   9      484.67      542.65     73.73 o 
   0  -9   9      454.33      505.23     73.14 o 
   1  -9   9     1127.54     1079.88     77.84 o 
   2  -9   9      976.01      974.07     75.46 o 
   3  -9   9      117.15      109.16     90.06 o 
   4  -9   9      591.88     1077.55     96.51 o 
   5  -9   9      827.21      907.89     93.36 o 
   6  -9   9      299.93      248.33     89.73 o 
   7  -9   9     2302.50     2196.18     99.14 o 
   8  -9   9       11.47       33.94     69.18 o 
   9  -9   9      122.97       85.22     99.13 o 
  10  -9   9       75.04        1.41    100.54 o 
  11  -9   9      255.48      188.87     70.62 o 
  12  -9   9       62.98      -21.57    115.98 o 
 -13  -8   9      732.78      653.52    115.96 o 
 -12  -8   9       24.58      -14.14    115.26 o 
 -11  -8   9        3.10      129.28     99.11 o 
 -10  -8   9      183.32      235.53     80.51 o 
  -9  -8   9       18.82       44.90     67.88 o 
  -8  -8   9     1649.45     1864.46     78.23 o 
  -7  -8   9      522.48      546.74     91.18 o 
  -6  -8   9       22.34      -13.08     63.17 o 
  -5  -8   9      899.02      857.69     85.12 o 
  -4  -8   9     2059.49     1953.53     71.84 o 
  -3  -8   9      201.69      223.07     58.95 o 
  -2  -8   9      230.04      245.25     73.58 o 
  -1  -8   9     1607.26     1593.27     81.37 o 
   0  -8   9     3749.63     3314.79     93.17 o 
   1  -8   9     1446.56     1273.61     70.11 o 
   2  -8   9       89.89       69.31     71.31 o 
   3  -8   9       45.97       67.54     60.35 o 
   4  -8   9      142.92      504.79     78.87 o 
   5  -8   9     1039.65     1037.33     91.88 o 
   6  -8   9      363.78      513.12     91.99 o 
   7  -8   9      323.52      283.36     67.57 o 
   8  -8   9      120.39      199.33     89.00 o 
   9  -8   9      239.61      154.92     84.89 o 
  10  -8   9      349.59      376.97    102.47 o 
  11  -8   9      120.46      203.33     98.89 o 
  12  -8   9        1.10       40.89     67.88 o 
  13  -8   9      627.83      685.99    118.18 o 
 -13  -7   9      233.80      213.73    116.24 o 
 -12  -7   9       21.68      -13.32     80.61 o 
 -11  -7   9       19.84       85.92     98.76 o 
 -10  -7   9        7.56       22.39     85.80 o 
  -9  -7   9      112.38      142.63     69.43 o 
  -8  -7   9      546.66      540.16     76.68 o 
  -7  -7   9       14.20       79.08     78.14 o 
  -6  -7   9     3500.48     3945.92     84.84 o 
  -5  -7   9     3585.31     4230.92     85.13 o 
  -4  -7   9      275.56      239.74     60.26 o 
  -3  -7   9     3949.38     4449.80    102.63 o 
  -2  -7   9     1705.49     1717.97     87.57 o 
  -1  -7   9      267.27      291.05     75.47 o 
   0  -7   9       13.69       55.27     74.25 o 
   1  -7   9      533.95      711.11     79.30 o 
   2  -7   9     2399.25     2280.47     89.61 o 
   3  -7   9     3975.48     4409.05    105.86 o 
   4  -7   9      748.57      741.58     77.20 o 
   5  -7   9     8934.31     8241.08    116.46 o 
   6  -7   9     6599.92     6025.07    102.20 o 
   7  -7   9       19.22      -45.02     89.92 o 
   8  -7   9     2212.80     2135.92     99.74 o 
   9  -7   9      507.82      507.78     89.64 o 
  10  -7   9       43.37       41.13     68.00 o 
  11  -7   9       11.00       39.95     98.88 o 
  12  -7   9       63.66       19.09     96.88 o 
  13  -7   9      257.84      -47.86    117.42 o 
 -14  -6   9      203.79      308.62    113.52 o 
 -13  -6   9     1338.33     1330.50    119.13 o 
 -12  -6   9        8.29        6.36     96.76 o 
 -11  -6   9    10447.71    11157.49    133.61 o 
 -10  -6   9     1857.46     1981.59     91.25 o 
  -9  -6   9       45.84      171.02     87.81 o 
  -8  -6   9     7074.02     7580.23    118.06 o 
  -7  -6   9    11249.43    12147.09    130.54 o 
  -6  -6   9     5574.10     5564.43    100.39 o 
  -5  -6   9        1.36      -44.31     72.01 o 
  -4  -6   9     3331.28     2971.71     93.72 o 
  -3  -6   9     7029.20     7875.12    121.61 o 
  -2  -6   9      522.63      743.14     85.21 o 
  -1  -6   9    12126.88    13236.11    149.20 o 
   0  -6   9      187.06      206.23     81.60 o 
   1  -6   9    17079.30    17461.78    172.30 o 
   2  -6   9      372.04      379.03     82.93 o 
   3  -6   9     4541.00     5785.45    114.09 o 
   4  -6   9      996.88     1752.18     91.32 o 
   5  -6   9      486.13      471.10     75.86 o 
   6  -6   9     3597.49     3504.65     74.34 o 
   7  -6   9     7130.02     6959.99    105.29 o 
   8  -6   9     3489.14     3392.09    106.04 o 
   9  -6   9      246.38      235.21     89.25 o 
  10  -6   9      256.09      243.70     71.92 o 
  11  -6   9     8281.78     8371.05    116.48 o 
  12  -6   9       53.76       11.08     97.82 o 
  13  -6   9     1562.45     1331.05     86.93 o 
  14  -6   9       75.62       77.67     92.88 o 
 -14  -5   9      430.94      443.73    115.68 o 
 -13  -5   9       38.95       57.16     80.14 o 
 -12  -5   9       11.59      108.42     80.02 o 
 -11  -5   9       96.67      172.56     67.54 o 
 -10  -5   9      209.47      148.19     85.12 o 
  -9  -5   9      107.26      120.11     71.55 o 
  -8  -5   9     1077.89     1034.63     67.79 o 
  -7  -5   9      171.60      212.91     70.85 o 
  -6  -5   9        6.66       26.28     58.22 o 
  -5  -5   9     1564.76     1522.92     83.75 o 
  -4  -5   9      931.39      865.69     69.23 o 
  -3  -5   9       43.28       99.24     52.21 o 
  -2  -5   9        4.45       27.70     65.64 o 
  -1  -5   9      260.41      179.63     78.20 o 
   0  -5   9     1136.78     1103.16     87.99 o 
   1  -5   9      336.94      324.42     87.77 o 
   2  -5   9        8.70      129.64     78.84 o 
   3  -5   9      735.06      821.45     84.67 o 
   4  -5   9       62.37      107.26     81.33 o 
   5  -5   9      716.45      760.99     77.21 o 
   6  -5   9      235.54      238.77     73.70 o 
   7  -5   9      101.46      151.35     71.79 o 
   8  -5   9       76.16        4.36     89.82 o 
   9  -5   9      493.83      493.17     64.76 o 
  10  -5   9       39.61       47.14     86.98 o 
  11  -5   9        1.25      -72.60     83.91 o 
  12  -5   9       96.61       98.66     99.36 o 
  13  -5   9      824.59      975.52    101.94 o 
  14  -5   9       16.38       56.10     94.16 o 
 -14  -4   9      119.62       98.54     81.80 o 
 -13  -4   9     1052.22     1083.02    101.27 o 
 -12  -4   9       47.53      117.27     80.97 o 
 -11  -4   9       42.11      142.73     68.36 o 
 -10  -4   9        2.04      -10.02     70.83 o 
  -9  -4   9      346.53      359.68     78.89 o 
  -8  -4   9        1.97       25.93     57.28 o 
  -7  -4   9       18.22       51.86     69.89 o 
  -6  -4   9      689.34      792.18     64.57 o 
  -5  -4   9      162.79      181.09     74.39 o 
  -4  -4   9      295.94      353.02     52.02 o 
  -3  -4   9     1447.97     1651.09     83.68 o 
  -2  -4   9      465.51      158.63     54.29 o 
  -1  -4   9     1507.35     1766.57     78.18 o 
   0  -4   9     2760.27     2740.95    113.85 o 
   1  -4   9      612.84      877.57     89.16 o 
   2  -4   9     1270.26     1262.64     89.23 o 
   3  -4   9     5905.46     6019.72    118.87 o 
   4  -4   9      147.85      181.33     77.93 o 
   5  -4   9     1837.33     1641.37     87.50 o 
   6  -4   9     3720.89     3413.15     84.05 o 
   7  -4   9      268.97      242.33     72.52 o 
   8  -4   9      295.76      349.87     72.76 o 
   9  -4   9        5.04       26.52     88.86 o 
  10  -4   9      144.18      120.24     88.65 o 
  11  -4   9        7.60      -28.87     84.15 o 
  12  -4   9       34.22       30.29     99.47 o 
  13  -4   9      242.61      325.38     98.56 o 
  14  -4   9      183.76      190.61    115.64 o 
 -14  -3   9        3.24       70.59     94.16 o 
 -13  -3   9     1306.75     1226.43     86.08 o 
 -12  -3   9      916.81      759.32     98.43 o 
 -11  -3   9     5574.36     5846.62     97.28 o 
 -10  -3   9      545.80      534.14     89.30 o 
  -9  -3   9      158.18      189.09     78.16 o 
  -8  -3   9     4315.69     3902.58     81.56 o 
  -7  -3   9     9763.83     9391.82    110.17 o 
  -6  -3   9     5671.97     5357.42     94.99 o 
  -5  -3   9      993.21      940.84     62.98 o 
  -4  -3   9     9518.37     8604.07    109.15 o 
  -3  -3   9     3935.10     3435.72     81.64 o 
  -2  -3   9    10066.38     9663.25    147.94 o 
  -1  -3   9      315.51      361.28     76.58 o 
   0  -3   9      132.77      151.51    106.00 o 
   1  -3   9      172.19      213.45     86.44 o 
   2  -3   9     9910.08    11282.21    163.23 o 
   3  -3   9     3274.86     3055.65    104.46 o 
   4  -3   9     9678.92     8859.25    131.51 o 
   5  -3   9      365.01      392.01     82.46 o 
   6  -3   9     4841.47     4575.74    100.76 o 
   7  -3   9     8714.56     8258.71    113.65 o 
   8  -3   9     5012.31     4671.31     86.44 o 
   9  -3   9       38.45       88.04     71.89 o 
  10  -3   9       98.54       35.13     88.17 o 
  11  -3   9     5370.42     5357.60    106.16 o 
  12  -3   9      207.27      313.82     98.44 o 
  13  -3   9     2436.48     2456.50     92.01 o 
  14  -3   9       37.33       80.38    115.15 o 
 -15  -2   9        2.37       71.18     90.51 o 
 -14  -2   9      204.69      167.75    106.57 o 
 -13  -2   9      238.90      201.01     99.27 o 
 -12  -2   9      282.30      361.02     91.49 o 
 -11  -2   9      556.04      636.51     73.37 o 
 -10  -2   9       68.46       70.13     87.69 o 
  -9  -2   9       20.98       60.11     62.35 o 
  -8  -2   9     1452.93     1446.53     67.26 o 
  -7  -2   9     1354.51     1500.88     69.75 o 
  -6  -2   9     1085.48     1133.53     91.47 o 
  -5  -2   9      486.49      537.66     60.42 o 
  -4  -2   9     1386.97     1393.21     67.70 o 
  -3  -2   9      369.92      371.35     77.88 o 
  -2  -2   9       99.35       83.82     51.17 o 
  -1  -2   9      403.15      317.53     69.29 o 
   0  -2   9      128.70      145.39     60.73 o 
   1  -2   9      295.22      163.65    100.76 o 
   2  -2   9       35.55        7.66     92.29 o 
   3  -2   9        3.21      -22.51     79.67 o 
   4  -2   9       39.80       82.27     76.02 o 
   5  -2   9      700.40      684.17     82.66 o 
   6  -2   9        3.34       11.67     76.60 o 
   7  -2   9        0.27       25.46     72.83 o 
   8  -2   9      640.34      671.00     75.05 o 
   9  -2   9      392.66      332.71     91.64 o 
  10  -2   9       98.00       23.93     89.23 o 
  11  -2   9       31.79       83.91     71.54 o 
  12  -2   9      816.22      901.64     82.95 o 
  13  -2   9      929.44      949.28    102.55 o 
  14  -2   9       98.34      137.43    106.55 o 
  15  -2   9       87.66      130.95    113.50 o 
 -15  -1   9        0.51       97.34     92.51 o 
 -14  -1   9      245.05      213.97    109.64 o 
 -13  -1   9     1321.50     1286.47    104.03 o 
 -12  -1   9       51.69       74.13     70.95 o 
 -11  -1   9       24.88       69.06     69.89 o 
 -10  -1   9      131.90      155.36     72.73 o 
  -9  -1   9       27.70       12.26     79.44 o 
  -8  -1   9      152.39      167.05     72.62 o 
  -7  -1   9        2.89       41.01     73.30 o 
  -6  -1   9      628.32      571.32     72.12 o 
  -5  -1   9        3.47       19.33     71.30 o 
  -4  -1   9       92.48       77.22     66.25 o 
  -3  -1   9      174.11      140.68     76.30 o 
  -2  -1   9      423.69      358.74     87.12 o 
  -1  -1   9      604.81      504.72     95.70 o 
   0  -1   9     2075.72     1936.97     99.86 o 
   1  -1   9      500.69      401.76     97.31 o 
   2  -1   9     1061.21      963.59    115.14 o 
   3  -1   9      193.51      165.81     88.92 o 
   4  -1   9        0.78       21.10     75.66 o 
   5  -1   9     1040.45      936.01     85.69 o 
   6  -1   9      551.20      467.70     78.72 o 
   7  -1   9       27.98       32.65     72.60 o 
   8  -1   9       75.81      106.67     58.46 o 
   9  -1   9       38.98       71.19     89.93 o 
  10  -1   9        4.81      -37.48     87.33 o 
  11  -1   9       25.14       66.82     68.71 o 
  12  -1   9        6.34       25.93     88.62 o 
  13  -1   9      481.24      482.58    100.24 o 
  14  -1   9       83.71      -35.60    108.55 o 
  15  -1   9       27.14      -16.62     93.34 o 
 -15   0   9        0.24       49.62    113.96 o 
 -14   0   9       49.26       72.84    101.01 o 
 -13   0   9      669.73      611.77     73.97 o 
 -12   0   9      770.46      850.84     92.86 o 
 -11   0   9     3639.45     3952.09    102.79 o 
 -10   0   9     1990.78     2112.79     82.55 o 
  -9   0   9       33.76        3.30     89.57 o 
  -8   0   9     2437.01     2215.62     85.29 o 
  -7   0   9    36608.10    38121.34    233.03 o 
  -6   0   9     1108.89      905.78     90.88 o 
  -5   0   9     1593.33     1777.90     98.85 o 
  -4   0   9    31811.48    31243.01    267.56 o 
  -3   0   9       19.86       34.77     97.12 o 
  -2   0   9      382.21       47.21    118.97 o 
   0   0   9     1118.60      976.45     90.22 o 
   1   0   9    26458.11    26026.21    386.68 o 
   2   0   9     1005.64      913.65    102.33 o 
   3   0   9      129.16       68.38     79.82 o 
   4   0   9    32362.71    32871.22    248.91 o 
   5   0   9     3648.83     3940.45    116.79 o 
   6   0   9     1701.97     1515.93     94.80 o 
   7   0   9    31256.63    33617.77    225.33 o 
   8   0   9     2819.72     2637.14     90.09 o 
   9   0   9      358.30      390.36     80.19 o 
  10   0   9     1980.28     2025.76     98.40 o 
  11   0   9     2474.01     2577.74     98.69 o 
  12   0   9     1154.40     1257.82     95.39 o 
  13   0   9      810.53      768.59    102.06 o 
  14   0   9      109.93      126.59    111.03 o 
  15   0   9        6.06       35.71    112.31 o 
 -15   1   9        6.66        4.24    112.90 o 
 -14   1   9      109.83       64.47     81.92 o 
 -13   1   9       14.03        5.30     79.55 o 
 -12   1   9        3.67       43.49     98.41 o 
 -11   1   9      607.31      517.41     87.42 o 
 -10   1   9       25.79      -54.80     87.33 o 
  -9   1   9     1746.30     1910.26     98.62 o 
  -8   1   9        0.47       45.25     72.12 o 
  -7   1   9     2425.55     2113.14     87.93 o 
  -6   1   9     3866.49     3670.90    108.40 o 
  -5   1   9     1239.73     1037.34    111.04 o 
  -4   1   9       34.36       55.63     82.74 o 
  -3   1   9      120.06       94.32     88.90 o 
  -2   1   9        8.19      183.50    124.57 o 
  -1   1   9      982.28     1012.52    158.64 o 
   0   1   9     6876.48     7469.77    242.49 o 
   1   1   9     1820.47     1843.96    136.71 o 
   2   1   9       20.58       -8.13     89.10 o 
   3   1   9       35.95       10.96     78.26 o 
   4   1   9      444.71      370.78     77.89 o 
   5   1   9        9.73       59.87     76.37 o 
   6   1   9      530.65      499.52     86.50 o 
   7   1   9       82.99       93.00     79.09 o 
   8   1   9      684.40      652.40     82.85 o 
   9   1   9       40.90       89.81     67.65 o 
  10   1   9      253.51      227.55     88.19 o 
  11   1   9      356.61      395.86     85.85 o 
  12   1   9     1214.31     1312.71    100.36 o 
  13   1   9      922.97      987.96    101.37 o 
  14   1   9       86.81       81.33    114.56 o 
 -14   2   9      199.44      219.26    115.05 o 
 -13   2   9      650.59      569.64    100.98 o 
 -12   2   9      914.20      944.01    102.20 o 
 -11   2   9      345.29      322.39     86.32 o 
 -10   2   9       95.69      112.68     88.64 o 
  -9   2   9       12.28       14.14     90.04 o 
  -8   2   9     2112.94     2096.96     85.46 o 
  -7   2   9     1334.35     1143.23     86.40 o 
  -6   2   9      307.48      348.16     76.54 o 
  -5   2   9      330.12      439.14     83.75 o 
  -4   2   9     1525.36     1364.14     96.47 o 
  -3   2   9      617.28      512.95     87.03 o 
  -2   2   9      556.37      593.32    107.57 o 
  -1   2   9      797.40      726.72    111.80 o 
   0   2   9     2874.93     3127.99    139.07 o 
   1   2   9      769.76      805.22     97.96 o 
   2   2   9      284.60      580.38    101.92 o 
   3   2   9        0.08       27.34     80.02 o 
   4   2   9      556.51      528.22     81.09 o 
   5   2   9        3.33      -69.30     82.38 o 
   6   2   9       10.71       37.60     61.40 o 
   7   2   9      101.86      114.34     71.32 o 
   8   2   9      505.43      440.74     75.50 o 
   9   2   9      262.87      346.65     88.79 o 
  10   2   9        1.12       -0.59     87.68 o 
  11   2   9        5.61        8.25     83.20 o 
  12   2   9      254.21      120.25     99.27 o 
  13   2   9       95.02      162.30     97.71 o 
  14   2   9       98.69       81.92    114.80 o 
 -14   3   9       24.30        0.12     94.05 o 
 -13   3   9      283.18      214.81     98.09 o 
 -12   3   9     1652.95     1720.07    105.27 o 
 -11   3   9     2024.08     1995.54     91.87 o 
 -10   3   9      201.30      125.08     89.24 o 
  -9   3   9     2286.12     2412.71     99.41 o 
  -8   3   9     5366.37     4991.36    103.14 o 
  -7   3   9     9277.11     8633.43    119.57 o 
  -6   3   9     3600.95     3282.37     95.42 o 
  -5   3   9      348.84      372.38     77.73 o 
  -4   3   9     1457.19     2595.53    119.97 o 
  -3   3   9      361.76      369.50     89.90 o 
  -2   3   9     3169.59     3139.87    117.57 o 
  -1   3   9     1330.70     1505.81    102.49 o 
   0   3   9     2136.02     2386.35    103.12 o 
   1   3   9     3569.02     3711.28    124.31 o 
   2   3   9     4480.60     3872.66    111.09 o 
   3   3   9     2544.39     2011.64     92.95 o 
   4   3   9     5906.23     5714.39    140.40 o 
   5   3   9     1502.42     1586.81     94.98 o 
   6   3   9     4580.75     4057.80     95.02 o 
   7   3   9    10823.56    10870.23    121.34 o 
   8   3   9     9692.18     9815.43    127.37 o 
   9   3   9     2595.63     2544.09     99.22 o 
  10   3   9       31.67       76.84     86.86 o 
  11   3   9     1334.43     1210.99     75.23 o 
  12   3   9     2062.22     2157.72    106.27 o 
  13   3   9       62.60       89.10     79.56 o 
  14   3   9      179.36      152.89    115.52 o 
 -14   4   9       88.33      -35.24    113.86 o 
 -13   4   9      435.29      353.53     98.58 o 
 -12   4   9        2.52        2.83     99.23 o 
 -11   4   9      186.65      174.47     87.24 o 
 -10   4   9      997.87      934.81     89.83 o 
  -9   4   9      294.45      335.46     88.67 o 
  -8   4   9     1702.54     1730.81     98.84 o 
  -7   4   9      218.48      149.38     78.52 o 
  -6   4   9     3457.71     3157.85     94.16 o 
  -5   4   9     4765.23     4143.36    104.39 o 
  -4   4   9      429.31      389.21     87.89 o 
  -3   4   9     2158.42     2806.66    105.37 o 
  -2   4   9     2211.41     2620.01    102.45 o 
  -1   4   9      109.15       75.33     97.61 o 
   0   4   9      100.30      105.51     85.11 o 
   1   4   9      258.24      263.59     78.19 o 
   2   4   9     1530.04     1241.83     93.26 o 
   3   4   9     2238.18     2424.55     99.10 o 
   4   4   9      768.10      715.29     80.29 o 
   5   4   9     2675.96     2846.07    102.69 o 
   6   4   9     1144.61     1098.23     87.42 o 
   7   4   9        1.39      -16.85     70.24 o 
   8   4   9      377.18      359.11     89.87 o 
   9   4   9        3.55       92.98     86.39 o 
  10   4   9      474.64      465.40     84.92 o 
  11   4   9      288.36      234.39    100.81 o 
  12   4   9      342.45      443.81     81.59 o 
  13   4   9      555.38      493.11    103.43 o 
  14   4   9        8.36      100.06    111.02 o 
 -14   5   9      231.90      221.04    114.47 o 
 -13   5   9      327.68      313.51     97.86 o 
 -12   5   9      779.47      879.10     99.81 o 
 -11   5   9        0.34      -98.88     98.88 o 
 -10   5   9      166.41      141.93     93.72 o 
  -9   5   9      227.11      325.87     88.78 o 
  -8   5   9      488.14      569.02     92.24 o 
  -7   5   9     1180.42     1175.42     97.33 o 
  -6   5   9       24.84       -2.83     80.14 o 
  -5   5   9      387.86      413.18     76.55 o 
  -4   5   9     1206.69     1153.45     83.67 o 
  -3   5   9      195.44      224.02     84.19 o 
  -2   5   9       11.26      -40.78     91.22 o 
  -1   5   9     1649.54     1688.09     91.37 o 
   0   5   9     1866.36     1881.16     93.67 o 
   1   5   9     1454.20     1538.27     96.76 o 
   2   5   9       19.68      -73.90     74.01 o 
   3   5   9        5.69       32.29     73.89 o 
   4   5   9      494.93      493.06     76.81 o 
   5   5   9      756.51      780.73     78.62 o 
   6   5   9      279.76      325.81     73.46 o 
   7   5   9       39.05       82.15     78.85 o 
   8   5   9      321.11      304.70     88.79 o 
   9   5   9      491.98      733.28     90.58 o 
  10   5   9        7.01       61.99     82.03 o 
  11   5   9      544.80      601.29    101.79 o 
  12   5   9       15.46       66.47     98.41 o 
  13   5   9        3.43      -78.61    115.26 o 
 -13   6   9      260.86      310.17    117.89 o 
 -12   6   9     3387.22     3286.31    111.78 o 
 -11   6   9     1176.22     1054.83    104.72 o 
 -10   6   9        9.03        2.71     92.04 o 
  -9   6   9       58.70      179.98     86.39 o 
  -8   6   9     4785.30     4982.75    113.36 o 
  -7   6   9     7267.81     7789.51    124.91 o 
  -6   6   9     3313.44     3826.77    115.29 o 
  -5   6   9       63.78       74.14     74.96 o 
  -4   6   9     2084.87     2386.62     92.93 o 
  -3   6   9     2695.97     3554.66    111.33 o 
  -2   6   9     8038.35     8061.81    128.18 o 
  -1   6   9     4640.14     5002.31    107.45 o 
   0   6   9      614.34      752.03     78.60 o 
   1   6   9     2451.79     2849.66     92.92 o 
   2   6   9    10139.20    10716.58    136.94 o 
   3   6   9     5625.83     5146.70    105.58 o 
   4   6   9     4895.53     5022.60    102.63 o 
   5   6   9      171.21      176.60     72.62 o 
   6   6   9     6431.23     6890.55    118.93 o 
   7   6   9    12594.49    14102.31    150.25 o 
   8   6   9     6336.65     6943.47    110.90 o 
   9   6   9      640.43      648.73     86.00 o 
  10   6   9      219.78      294.25     99.26 o 
  11   6   9     1554.28     1516.38    105.60 o 
  12   6   9     3426.29     3267.00    110.00 o 
  13   6   9     1165.04     1306.50    118.39 o 
 -13   7   9      197.09        5.42    115.88 o 
 -12   7   9      110.17      103.84    117.75 o 
 -11   7   9      791.56      860.82    101.94 o 
 -10   7   9     1379.03     1488.47    106.99 o 
  -9   7   9      860.36      989.17     88.98 o 
  -8   7   9     2808.18     2735.25    102.77 o 
  -7   7   9     3787.25     3599.95    108.07 o 
  -6   7   9    12251.13    12286.73    141.42 o 
  -5   7   9    13151.74    12405.63    160.27 o 
  -4   7   9     1079.18      996.91     89.64 o 
  -3   7   9     4093.21     4573.02     98.64 o 
  -2   7   9     4854.36     5424.99    104.05 o 
  -1   7   9     6157.14     6208.24    108.89 o 
   0   7   9     1287.39     1393.65     81.90 o 
   1   7   9     3062.33     3315.43     92.28 o 
   2   7   9     1944.76     2252.02     85.67 o 
   4   7   9     1087.40     1285.18     86.80 o 
   5   7   9     7817.56     7531.08    133.07 o 
   6   7   9      898.73      948.69     96.67 o 
   7   7   9      816.43      883.93     93.70 o 
   8   7   9     3356.44     3466.21    102.49 o 
   9   7   9       79.94       81.68     90.05 o 
  10   7   9      238.39      181.67     81.23 o 
  11   7   9       88.98       82.51    106.20 o 
  12   7   9        0.86      101.71    114.32 o 
 -12   8   9      141.88      146.99    116.46 o 
 -11   8   9      169.55      187.07     81.10 o 
 -10   8   9      904.65      920.91    103.96 o 
  -9   8   9      100.98      -53.04    102.55 o 
  -8   8   9      178.54      167.87     87.23 o 
  -7   8   9       19.09      -28.64     88.63 o 
  -6   8   9      103.97      331.46     95.00 o 
  -5   8   9     2056.70     1889.33    103.85 o 
  -4   8   9     1435.56     1584.80    101.62 o 
  -3   8   9      900.96     1238.72    100.82 o 
  -2   8   9      274.19      238.89     93.03 o 
  -1   8   9     5089.70     5017.04    114.38 o 
   0   8   9     7665.66     8286.90    126.55 o 
   1   8   9     4590.66     4572.33    120.80 o 
   2   8   9      377.88      507.95     92.11 o 
   3   8   9     3665.53     3633.51    107.86 o 
   4   8   9     1458.34     1549.70     99.02 o 
   5   8   9     3186.98     2953.08    110.57 o 
   6   8   9      117.74       56.23     88.41 o 
   7   8   9        3.82        4.71     86.15 o 
   8   8   9     1482.22     1553.76     97.45 o 
   9   8   9      104.85       86.16     99.36 o 
  10   8   9     1198.42     1047.11    103.41 o 
  11   8   9      344.93      434.84     95.50 o 
  12   8   9      202.84      158.67     83.22 o 
 -11   9   9       51.80      -23.81    117.74 o 
 -10   9   9       50.67       81.32     96.88 o 
  -9   9   9       65.85       52.80     98.89 o 
  -8   9   9       81.87      -13.20    100.07 o 
  -7   9   9       55.70      146.38     88.04 o 
  -6   9   9      128.26      232.69     86.28 o 
  -5   9   9       83.75       -8.96     89.46 o 
  -4   9   9      938.54      846.24     93.49 o 
  -3   9   9      110.73      385.09     92.41 o 
  -2   9   9      363.21      304.02     89.51 o 
  -1   9   9     7788.81     7644.52    123.08 o 
   0   9   9     2590.43     2475.20     99.34 o 
   1   9   9     3119.38     3523.32    104.29 o 
   2   9   9      180.20      160.68     87.94 o 
   3   9   9     1661.44     1553.50     95.38 o 
   4   9   9      454.52      517.29     89.52 o 
   5   9   9     2305.18     2066.88     93.45 o 
   6   9   9      150.30      164.09     68.84 o 
   7   9   9      153.79      161.14     98.90 o 
   8   9   9      984.37      920.22    103.15 o 
   9   9   9      339.56      278.62     82.30 o 
  10   9   9      412.22      515.06    116.86 o 
  11   9   9      149.42       69.19    114.34 o 
 -10  10   9     1250.57     1642.88    121.71 o 
  -9  10   9      768.67      883.88    102.05 o 
  -8  10   9      994.72     1031.72    102.68 o 
  -7  10   9      604.03      648.41    101.09 o 
  -6  10   9     3051.75     2986.52    112.60 o 
  -5  10   9     3381.96     2452.34    106.98 o 
  -4  10   9      635.49      608.14     89.78 o 
  -3  10   9       77.31       52.92     85.69 o 
  -2  10   9      498.36      491.85     88.93 o 
  -1  10   9     3449.08     3466.44    103.12 o 
   0  10   9      910.24     1037.61     90.65 o 
   1  10   9     3959.60     3954.00    106.41 o 
   2  10   9     1394.24     1657.37     92.14 o 
   3  10   9      685.62      538.35     86.48 o 
   4  10   9      799.63      864.83     88.26 o 
   5  10   9     7725.80     7718.90    132.61 o 
   6  10   9     3787.64     3970.29    117.81 o 
   7  10   9     1477.71     1551.42    104.40 o 
   8  10   9     1411.51     1372.03    104.03 o 
   9  10   9     2746.88     2784.56    125.27 o 
  10  10   9     2258.20     2059.88    121.86 o 
  -9  11   9      366.57      446.05    115.90 o 
  -8  11   9       33.75       49.50    116.09 o 
  -7  11   9      609.28      665.37    102.38 o 
  -6  11   9      634.16      682.28    102.74 o 
  -5  11   9     1779.23     1691.96    109.89 o 
  -4  11   9       89.75      424.32    108.67 o 
  -3  11   9        0.34      436.17    109.84 o 
  -2  11   9      790.11      870.93    100.65 o 
  -1  11   9     4271.29     4047.07    107.49 o 
   0  11   9     4403.31     4760.02    108.22 o 
   1  11   9     4577.92     4216.00    111.81 o 
   2  11   9      857.18      828.29    104.55 o 
   3  11   9     3845.63     3542.79    114.39 o 
   4  11   9     3292.29     3422.03    112.27 o 
   5  11   9     3368.38     2959.09    100.07 o 
   6  11   9        1.48     -100.41    100.41 o 
   7  11   9       40.56        9.08     98.06 o 
   8  11   9      921.76      897.01    117.88 o 
   9  11   9     2076.33     1825.14    124.20 o 
  -8  12   9        6.44       43.96    115.73 o 
  -7  12   9      515.58      624.81    118.52 o 
  -6  12   9      169.45      203.81    108.80 o 
  -5  12   9       61.73       30.53     99.71 o 
  -4  12   9       20.55     -111.84    111.84 o 
  -3  12   9       16.97       59.87     99.12 o 
  -2  12   9      230.82      233.31    101.03 o 
  -1  12   9     7623.98     7543.83    133.11 o 
   0  12   9     1522.99     1420.22    105.12 o 
   1  12   9     3296.41     3843.19    116.05 o 
   2  12   9      266.19      441.29    100.92 o 
   3  12   9     1020.44      944.19     87.34 o 
   4  12   9     1833.00     1976.28    104.69 o 
   5  12   9     1453.00     1411.86    101.91 o 
   6  12   9       18.64       69.42    115.50 o 
   7  12   9      921.84      638.59    118.70 o 
  -6  13   9     3415.04     3169.47    126.07 o 
  -5  13   9     4015.41     3577.21    111.25 o 
  -4  13   9      526.07      377.98    118.29 o 
  -3  13   9       55.58      195.18    115.03 o 
  -2  13   9      643.21      455.66    111.11 o 
  -1  13   9     4297.24     4781.95    114.88 o 
   0  13   9     1306.09     1341.69    104.02 o 
   1  13   9     2554.96     2682.78    109.75 o 
   2  13   9      234.96      173.06    112.23 o 
   3  13   9       43.29       40.19     94.29 o 
   4  13   9     1099.28     1100.70    121.09 o 
   5  13   9     2964.14     2399.11    127.30 o 
  -2  14   9      141.71      100.43    113.63 o 
  -1  14   9      851.10      711.79    129.43 o 
   0  14   9      331.24      501.32    116.49 o 
   1  14   9      744.74      643.86    117.73 o 
   2  14   9      354.54      388.97    115.55 o 
  -4 -15  10       87.64       47.62    113.97 o 
  -3 -15  10      126.37      142.03    114.33 o 
  -2 -15  10      187.49       54.58    117.29 o 
  -1 -15  10      316.47      238.40    116.96 o 
   0 -15  10      283.05      212.57    116.36 o 
   1 -15  10      115.39      140.97    115.87 o 
   2 -15  10       51.08       61.76    114.79 o 
   3 -15  10      165.75      208.52    112.81 o 
   4 -15  10      197.12      168.45    113.52 o 
  -6 -14  10     1197.60     1001.20     99.27 o 
  -5 -14  10       62.90       76.14    114.80 o 
  -4 -14  10       59.08      149.57    111.26 o 
  -3 -14  10      758.52      693.58    101.93 o 
  -2 -14  10      158.50      134.26    100.55 o 
  -1 -14  10      142.32      206.05     98.78 o 
   0 -14  10      318.71      471.74    101.75 o 
   1 -14  10      249.12      316.42     98.68 o 
   2 -14  10      113.07      125.89     97.12 o 
   3 -14  10     1213.09      959.52    102.00 o 
   4 -14  10      520.67      542.27     98.36 o 
   5 -14  10      291.98      232.14    115.30 o 
   6 -14  10      105.69       97.59    115.27 o 
   7 -14  10     1452.14     1452.92     98.95 o 
  -8 -13  10       82.99      109.14     93.58 o 
  -7 -13  10        7.19      -86.50    115.73 o 
  -6 -13  10        9.70      -99.59     99.59 o 
  -5 -13  10      349.29      202.33    101.05 o 
  -4 -13  10       47.68        4.13     97.82 o 
  -3 -13  10     1659.35     2397.75    113.18 o 
  -2 -13  10     2025.24     1998.06    107.57 o 
  -1 -13  10      439.17      622.43    103.07 o 
   0 -13  10     1045.64      761.93    108.95 o 
   1 -13  10      890.16      853.33    104.91 o 
   2 -13  10      765.82      645.62    101.47 o 
   3 -13  10     4611.37     4918.88    119.13 o 
   4 -13  10      133.06      220.07     99.60 o 
   5 -13  10      272.59      449.19     82.88 o 
   6 -13  10     1536.19     1541.74    103.70 o 
   7 -13  10      617.59      580.67    117.71 o 
   8 -13  10        2.23     -114.79    114.79 o 
  -9 -12  10        5.80        9.90     93.57 o 
  -8 -12  10       15.88       78.02     94.05 o 
  -7 -12  10      976.90     1126.80    101.37 o 
  -6 -12  10     1507.66     1562.36    101.93 o 
  -5 -12  10      365.91      349.38     80.77 o 
  -4 -12  10       56.07      205.67     82.97 o 
  -3 -12  10      216.91      355.21     85.12 o 
  -2 -12  10      349.66      311.18     84.78 o 
  -1 -12  10      335.65      357.75     85.61 o 
   0 -12  10      720.88      643.39     88.02 o 
   1 -12  10      403.02      302.60     71.82 o 
   2 -12  10      329.91      346.31     60.25 o 
   3 -12  10     1032.98      758.19     84.87 o 
   4 -12  10      781.33      940.76    100.88 o 
   5 -12  10      135.05      259.44     98.78 o 
   6 -12  10      122.19      -44.08     99.72 o 
   7 -12  10      750.77      792.10     83.17 o 
   8 -12  10      896.85      885.93    100.30 o 
   9 -12  10      556.72      446.05    116.88 o 
  10 -12  10        8.94      141.30     93.22 o 
 -10 -11  10      454.70      507.30     94.81 o 
  -9 -11  10        7.79      -17.56     96.40 o 
  -8 -11  10      456.29      450.60     99.41 o 
  -7 -11  10     2540.05     2236.98    109.54 o 
  -6 -11  10     2279.14     1922.15    105.96 o 
  -5 -11  10        2.67       25.10     66.35 o 
  -4 -11  10     1390.26     1255.83     71.34 o 
  -3 -11  10     3565.96     3841.07    110.02 o 
  -2 -11  10     1446.88     1572.45     82.11 o 
  -1 -11  10       66.39      100.07     73.78 o 
   0 -11  10       63.78      147.80     90.40 o 
   1 -11  10       29.93      -10.72     89.22 o 
   2 -11  10     1550.47     1588.11     94.65 o 
   3 -11  10     4610.13     4396.36     92.64 o 
   4 -11  10     2001.32     1797.00     95.18 o 
   5 -11  10      167.38      136.74     69.32 o 
   6 -11  10     2305.52     2296.41    101.24 o 
   7 -11  10     3996.57     4084.04    114.17 o 
   8 -11  10     1812.42     1960.55     88.98 o 
   9 -11  10      261.53       97.14     98.68 o 
  10 -11  10      606.38      571.58    117.12 o 
  11 -11  10       32.15      -89.33    114.56 o 
 -11 -10  10        7.72     -115.85    115.85 o 
 -10 -10  10      107.49      155.00     80.27 o 
  -9 -10  10        4.55       90.98     80.85 o 
  -8 -10  10      734.19      618.58     84.36 o 
  -7 -10  10      127.16      138.97     59.64 o 
  -6 -10  10       36.40       84.62     68.83 o 
  -5 -10  10      659.98      701.40     88.72 o 
  -4 -10  10        4.79       87.09     70.95 o 
  -3 -10  10      424.55      799.64     95.41 o 
  -2 -10  10      594.21      567.24     76.92 o 
  -1 -10  10      429.82      432.03     89.64 o 
   0 -10  10      471.76      732.14     91.06 o 
   1 -10  10      223.02      191.00     90.31 o 
   2 -10  10     1008.76     1061.33     90.32 o 
   3 -10  10     1743.94     1945.34     97.53 o 
   4 -10  10       95.52       93.83     72.61 o 
   5 -10  10        6.54      -50.09     89.21 o 
   6 -10  10      550.20      620.10     87.64 o 
   7 -10  10      546.62      596.73     87.29 o 
   8 -10  10      238.58      375.61     99.15 o 
   9 -10  10       41.73      148.50     98.29 o 
  10 -10  10       20.50       -8.60     97.35 o 
  11 -10  10        0.52       63.99    114.79 o 
 -12  -9  10      374.24      429.19    114.25 o 
 -11  -9  10      439.81      499.28    109.20 o 
 -10  -9  10     1672.89     1699.49     87.66 o 
  -9  -9  10       26.08       90.51     97.70 o 
  -8  -9  10      597.43      519.39     85.64 o 
  -7  -9  10      668.40      694.32     74.21 o 
  -6  -9  10     1625.77     1639.53     94.54 o 
  -5  -9  10       18.20       59.75     86.98 o 
  -4  -9  10       15.90       99.70     77.78 o 
  -3  -9  10       49.42      206.97     74.49 o 
  -2  -9  10      168.16      201.36     86.77 o 
  -1  -9  10      134.54       46.33     72.73 o 
   0  -9  10      182.34      246.52     72.62 o 
   1  -9  10      275.04      198.10     74.05 o 
   2  -9  10      242.09      367.40     82.30 o 
   3  -9  10      703.34      753.15     90.04 o 
   4  -9  10      264.31      348.66     90.79 o 
   5  -9  10       25.22       47.97     63.17 o 
   6  -9  10      781.31      808.15     78.36 o 
   7  -9  10      936.92      905.57     91.24 o 
   8  -9  10     1198.37     1150.19     89.38 o 
   9  -9  10      349.18      303.86    100.34 o 
  10  -9  10      474.21      388.23     99.30 o 
  11  -9  10     1229.80     1122.81    102.12 o 
  12  -9  10      849.84     1026.94    117.87 o 
 -12  -8  10       16.92      -24.98    115.73 o 
 -11  -8  10       39.47       14.97     99.00 o 
 -10  -8  10      194.73      141.58     99.50 o 
  -9  -8  10      162.13      101.85     82.63 o 
  -8  -8  10      343.15      274.87     86.79 o 
  -7  -8  10      951.40      998.08     94.32 o 
  -6  -8  10     1177.09      888.62    103.58 o 
  -5  -8  10        1.30        8.25     66.11 o 
  -4  -8  10      279.37      265.20     82.07 o 
  -3  -8  10     1911.34     2890.91     87.68 o 
  -2  -8  10     3120.76     2884.93     91.59 o 
  -1  -8  10     1438.16     1387.80     80.98 o 
   0  -8  10       65.89       60.23     72.96 o 
   1  -8  10     1137.00     1156.17     79.63 o 
   2  -8  10     4120.69     4309.86     98.45 o 
   3  -8  10     4389.51     4080.39     98.12 o 
   4  -8  10     1023.51      961.18     78.53 o 
   5  -8  10        3.60      -74.36     90.16 o 
   6  -8  10     4262.85     4095.03    110.35 o 
   7  -8  10     6463.15     6521.94    115.61 o 
   8  -8  10     3237.52     3245.53     99.53 o 
   9  -8  10      815.99      944.03     87.09 o 
  10  -8  10     3397.42     3438.78    112.06 o 
  11  -8  10     1396.03     1440.79    103.45 o 
  12  -8  10     1396.94     1497.22    113.00 o 
  13  -8  10      897.41     1100.50    116.22 o 
 -13  -7  10       12.26      -81.91    114.91 o 
 -12  -7  10      127.45       14.50     98.42 o 
 -11  -7  10        5.67        9.78     69.89 o 
 -10  -7  10      121.30      154.77     99.01 o 
  -9  -7  10      371.59      396.10     86.79 o 
  -8  -7  10      878.93      837.78     92.65 o 
  -7  -7  10      247.44      279.67     89.49 o 
  -6  -7  10     5662.22     5401.15    114.26 o 
  -5  -7  10    10539.94    10005.58    128.32 o 
  -4  -7  10     1528.21     1467.12     79.69 o 
  -3  -7  10     2527.80     2765.97     80.71 o 
  -2  -7  10     2115.22     2211.04     88.35 o 
  -1  -7  10      896.32      837.83     79.60 o 
   0  -7  10     7782.11     8453.41    121.61 o 
   1  -7  10      320.51      277.28     77.25 o 
   2  -7  10      751.36      780.26     78.16 o 
   3  -7  10     1602.80     1949.39     89.42 o 
   4  -7  10      165.60      286.84     75.45 o 
   5  -7  10     4637.31     4345.19    107.32 o 
   6  -7  10     4052.11     4250.78    109.40 o 
   7  -7  10      110.82      141.10     89.23 o 
   8  -7  10      362.88      431.02     89.86 o 
   9  -7  10      331.20      274.74     86.90 o 
  10  -7  10      239.93      150.32     82.88 o 
  11  -7  10       21.31       43.02    100.06 o 
  12  -7  10      335.17      283.09     99.75 o 
  13  -7  10        2.46       80.73    114.43 o 
 -13  -6  10       91.83       48.91    114.21 o 
 -12  -6  10     1325.52     1232.11    101.90 o 
 -11  -6  10     2366.53     2667.76    112.12 o 
 -10  -6  10     2989.68     3029.63     82.77 o 
  -9  -6  10      178.24      231.88     71.44 o 
  -8  -6  10     3155.30     3248.95     89.84 o 
  -7  -6  10     4042.20     4092.50    100.36 o 
  -6  -6  10     4727.15     5081.50     88.41 o 
  -5  -6  10       71.36      112.57     58.11 o 
  -4  -6  10     1244.36     1063.97     71.74 o 
  -3  -6  10     1457.27     1424.36     88.23 o 
  -2  -6  10     2691.86     2667.05     93.74 o 
  -1  -6  10      239.41       84.79     88.09 o 
   0  -6  10        0.62       53.15     88.39 o 
   1  -6  10       94.35      -91.24     91.24 o 
   2  -6  10     1984.89     1805.70     92.63 o 
   3  -6  10      669.38      961.84     81.81 o 
   4  -6  10      730.95      867.81     78.51 o 
   5  -6  10       71.49       84.28     72.96 o 
   6  -6  10     1373.73     1373.10     79.42 o 
   7  -6  10     1205.43     1318.42     95.92 o 
   8  -6  10     1606.31     1758.06     95.98 o 
   9  -6  10      180.53      108.34     88.65 o 
  10  -6  10      407.75      285.51     86.32 o 
  11  -6  10     1772.37     1831.27    110.13 o 
  12  -6  10      128.57      153.71     98.54 o 
  13  -6  10      220.06      156.44    112.46 o 
  14  -6  10      758.21      740.25    116.43 o 
 -14  -5  10      257.26      115.77    115.42 o 
 -13  -5  10      310.38      348.64     80.53 o 
 -12  -5  10        0.54        1.53     97.11 o 
 -11  -5  10       15.58        6.84     90.16 o 
 -10  -5  10        8.57       66.47     68.35 o 
  -9  -5  10      254.79      261.86     72.63 o 
  -8  -5  10      408.37      370.22     79.26 o 
  -7  -5  10      856.09      987.53     75.20 o 
  -6  -5  10       19.59       37.83     58.57 o 
  -5  -5  10      137.06      165.16     73.21 o 
  -4  -5  10      502.35      450.29     77.76 o 
  -3  -5  10      566.22      558.75     69.17 o 
  -2  -5  10     2317.76     2173.99     86.12 o 
  -1  -5  10     1622.33     1603.68     89.63 o 
   0  -5  10      131.87      163.17     83.71 o 
   1  -5  10     1789.64     1856.21     90.39 o 
   2  -5  10     3069.53     3180.06    108.29 o 
   3  -5  10      698.02      786.95     86.31 o 
   4  -5  10      422.89      418.82     76.45 o 
   5  -5  10       69.64       82.51     72.14 o 
   6  -5  10      697.67      647.28     76.60 o 
   7  -5  10     3079.52     2848.28     87.76 o 
   8  -5  10     1435.86     1424.21     80.24 o 
   9  -5  10      768.49      731.91     92.40 o 
  10  -5  10      152.58      101.97     86.29 o 
  11  -5  10      792.39      762.02     91.33 o 
  12  -5  10      140.71      201.80     99.25 o 
  13  -5  10     1692.24     1731.07     89.42 o 
  14  -5  10      423.63      532.16    116.50 o 
 -14  -4  10       59.17        4.24     93.58 o 
 -13  -4  10      484.28      439.30     99.65 o 
 -12  -4  10        0.05      -33.71     81.08 o 
 -11  -4  10     2011.78     2036.58     77.44 o 
 -10  -4  10      226.21      219.17     72.62 o 
  -9  -4  10      359.46      326.90     88.92 o 
  -8  -4  10     3666.77     3616.32     82.97 o 
  -7  -4  10      951.79     1050.62     76.05 o 
  -6  -4  10     6591.83     6548.50     98.32 o 
  -5  -4  10     5071.09     4715.30     88.42 o 
  -4  -4  10     1785.01     1590.42     75.78 o 
  -3  -4  10    16114.76    17353.91    169.41 o 
  -2  -4  10     1046.47     1243.52     82.76 o 
  -1  -4  10      353.81      233.37     53.45 o 
   0  -4  10      443.80      444.23     90.64 o 
   1  -4  10      154.76      147.98     77.94 o 
   2  -4  10     2214.42     2281.75     96.46 o 
   3  -4  10    12083.43    12051.23    149.09 o 
   4  -4  10      955.38      752.76     85.90 o 
   5  -4  10     2457.03     2428.43     90.23 o 
   6  -4  10     4483.02     4157.88     97.27 o 
   7  -4  10     1074.73     1177.65     78.19 o 
   8  -4  10     2921.30     2792.09    101.81 o 
   9  -4  10       31.73       59.87     87.45 o 
  10  -4  10      104.23      194.84     71.19 o 
  11  -4  10     1756.58     1737.25     91.59 o 
  12  -4  10      203.92      251.69     99.14 o 
  13  -4  10      314.10      109.41    100.34 o 
  14  -4  10       53.26       68.12     94.76 o 
 -14  -3  10      166.56      199.57     94.18 o 
 -13  -3  10      339.46      358.32     82.54 o 
 -12  -3  10      128.92      129.54     99.13 o 
 -11  -3  10      156.02      219.26     71.08 o 
 -10  -3  10      731.51      685.58     89.92 o 
  -9  -3  10      183.48      194.17     61.54 o 
  -8  -3  10       31.46       25.22     57.51 o 
  -7  -3  10      232.83      206.82     60.37 o 
  -6  -3  10      691.28      702.96     65.40 o 
  -5  -3  10        4.61       35.83     66.00 o 
  -4  -3  10       13.88       20.27     49.15 o 
  -3  -3  10      181.56      226.16     44.81 o 
  -2  -3  10     1375.83     1449.85     84.41 o 
  -1  -3  10      989.25      939.52     63.97 o 
   0  -3  10      151.11      142.44     68.27 o 
   1  -3  10      448.60      511.68     94.43 o 
   2  -3  10     1613.21     1310.11     94.54 o 
   3  -3  10      784.92      940.83     86.48 o 
   4  -3  10       15.37       18.27     78.14 o 
   5  -3  10      161.94      172.49     78.88 o 
   6  -3  10      444.05      434.50     77.16 o 
   7  -3  10      693.57      697.67     76.60 o 
   8  -3  10      280.17      274.75     73.11 o 
   9  -3  10       34.61      139.31     88.39 o 
  10  -3  10      560.27      507.84     89.89 o 
  11  -3  10     2155.60     2195.99     82.55 o 
  12  -3  10      126.33       65.66     80.27 o 
  13  -3  10        7.73      -21.21     98.52 o 
  14  -3  10      904.37      921.31     98.41 o 
 -14  -2  10      272.88      316.43     94.55 o 
 -13  -2  10      560.71      513.07    100.49 o 
 -12  -2  10       57.11       82.50     82.03 o 
 -11  -2  10       47.85       61.64     69.18 o 
 -10  -2  10      876.24      868.60     89.94 o 
  -9  -2  10     1521.60     1591.42     85.69 o 
  -8  -2  10      608.38      631.88     63.13 o 
  -7  -2  10       15.06       31.94     71.77 o 
  -6  -2  10     2240.02     2116.43     77.73 o 
  -5  -2  10     1614.39     1569.58     89.13 o 
  -4  -2  10      666.30      587.93     70.26 o 
  -3  -2  10      105.87      124.73     72.62 o 
  -2  -2  10      307.93      265.57     61.35 o 
  -1  -2  10      771.80      239.68     46.56 o 
   0  -2  10      822.34      779.02     66.55 o 
   1  -2  10     1701.09     1713.27     91.43 o 
   2  -2  10      710.95      703.41     97.35 o 
   3  -2  10      382.23      395.40    100.06 o 
   4  -2  10      358.99      367.97     85.41 o 
   5  -2  10      347.10      375.47     82.34 o 
   6  -2  10        5.37      108.42     75.90 o 
   7  -2  10     2068.69     1984.84     83.94 o 
   8  -2  10     1834.03     1749.65     81.98 o 
   9  -2  10      642.11      535.69     76.34 o 
  10  -2  10      284.22      186.41     89.14 o 
  11  -2  10      926.96      951.90     87.93 o 
  12  -2  10      891.26      782.53    102.67 o 
  13  -2  10     1139.05     1180.56    103.64 o 
  14  -2  10      223.21      121.07     95.61 o 
 -15  -1  10       32.31       -1.53     79.67 o 
 -14  -1  10      447.74      561.43    111.08 o 
 -13  -1  10      812.94      780.38    100.88 o 
 -12  -1  10     1175.24     1193.16     94.92 o 
 -11  -1  10      168.29      121.18     84.99 o 
 -10  -1  10     1463.41     1503.76     93.93 o 
  -9  -1  10     7439.95     7567.51    111.38 o 
  -8  -1  10     6988.65     6995.40    101.37 o 
  -7  -1  10      966.51      999.31     80.20 o 
  -6  -1  10    15398.39    16014.62    152.22 o 
  -5  -1  10    20618.81    19620.67    170.91 o 
  -4  -1  10     2701.88     2203.93     79.48 o 
  -3  -1  10     2695.79     2295.58     84.89 o 
  -2  -1  10     7192.29     5281.59    133.88 o 
  -1  -1  10     6306.98     5490.09    122.78 o 
   1  -1  10     4853.28     3423.44    139.29 o 
   2  -1  10     7344.60     5504.73    162.10 o 
   3  -1  10     1978.48     1890.54     96.55 o 
   4  -1  10     3415.04     2875.99     99.40 o 
   5  -1  10    19304.97    18217.34    178.47 o 
   6  -1  10    19821.25    19607.43    164.81 o 
   7  -1  10      666.13      683.37     76.01 o 
   8  -1  10     5517.87     5107.46     89.14 o 
   9  -1  10     6074.26     5981.17    113.24 o 
  10  -1  10     1079.14      958.88     91.74 o 
  11  -1  10     1010.48     1034.08     89.71 o 
  12  -1  10      162.64      124.72     95.95 o 
  13  -1  10      235.15      153.02     98.79 o 
  14  -1  10      784.43      780.07    118.45 o 
 -15   0  10      194.91       72.03    116.11 o 
 -14   0  10       45.08      -11.20     94.40 o 
 -13   0  10       58.95       82.62     98.30 o 
 -12   0  10      153.63      221.14     72.02 o 
 -11   0  10      619.97      606.25     88.12 o 
 -10   0  10      892.80     1059.73     91.95 o 
  -9   0  10        6.81       88.51     87.68 o 
  -8   0  10      117.22      165.27     79.45 o 
  -7   0  10       50.91       58.11     82.39 o 
  -6   0  10       41.78       30.17     74.14 o 
  -5   0  10       30.02       55.16     80.15 o 
  -4   0  10      401.54      799.51    102.30 o 
  -3   0  10      372.02      326.96     98.05 o 
  -2   0  10      293.24      222.61    128.00 o 
  -1   0  10     4991.82     4655.05    118.33 o 
   0   0  10      343.86      327.22     87.68 o 
   1   0  10     3230.16     2674.12    157.88 o 
   2   0  10      104.12      -22.52     97.50 o 
   3   0  10      340.77      328.58     95.92 o 
   4   0  10        0.33       17.56     92.04 o 
   5   0  10      709.86      911.42    100.13 o 
   6   0  10      329.63      313.74     83.51 o 
   7   0  10      168.29      152.20     74.98 o 
   8   0  10      743.83      821.72     78.14 o 
   9   0  10       84.09       45.03     78.27 o 
  10   0  10        1.76       76.72     87.68 o 
  11   0  10     2334.98     2397.31    104.69 o 
  12   0  10      665.92      687.30    101.69 o 
  13   0  10      250.85      325.03     97.73 o 
  14   0  10      764.92      780.99    119.04 o 
 -14   1  10      215.94      227.87     96.08 o 
 -13   1  10      167.05      167.04     99.14 o 
 -12   1  10      139.54      247.66     98.78 o 
 -11   1  10       74.22       24.99     85.69 o 
 -10   1  10        3.07        5.30     86.27 o 
  -9   1  10      714.32      786.41     92.52 o 
  -8   1  10     1374.32     1318.42     87.22 o 
  -7   1  10       82.94       69.43     72.37 o 
  -6   1  10     1007.73      780.42     89.08 o 
  -5   1  10     2477.49     2268.89     99.52 o 
  -4   1  10      734.60      587.32     88.93 o 
  -3   1  10       76.54      102.32     95.13 o 
  -2   1  10      396.64      445.84    124.15 o 
  -1   1  10      308.86      355.35    138.04 o 
   0   1  10      325.47      569.65    145.48 o 
   1   1  10      539.57      664.52    108.98 o 
   2   1  10      147.05      193.96     98.45 o 
   3   1  10       36.91       97.59     76.61 o 
   4   1  10       59.41       -7.66     76.26 o 
   5   1  10      222.52      173.46     80.30 o 
   6   1  10      156.45      124.26     81.58 o 
   7   1  10      127.37      149.00     78.27 o 
   8   1  10      813.26      758.19     79.32 o 
   9   1  10        5.40       -5.19     86.62 o 
  10   1  10      150.86      129.32     87.70 o 
  11   1  10      385.56      391.15     85.14 o 
  12   1  10      429.49      378.08     83.96 o 
  13   1  10       12.83       -5.07     98.88 o 
  14   1  10       21.50       26.28    115.03 o 
 -14   2  10      564.90      611.17    116.76 o 
 -13   2  10     2291.42     2264.11    105.35 o 
 -12   2  10      138.35      215.83     99.25 o 
 -11   2  10     1778.28     1766.09     93.49 o 
 -10   2  10     1744.10     1798.60     96.93 o 
  -9   2  10     8478.43     8477.64    124.95 o 
  -8   2  10     5766.83     5522.30    102.63 o 
  -7   2  10      593.46      589.42     76.23 o 
  -6   2  10    15575.82    15675.77    160.65 o 
  -5   2  10    23593.94    24286.78    216.53 o 
  -4   2  10     8127.28     8060.95    154.20 o 
  -3   2  10     5913.90     6565.35    155.40 o 
  -2   2  10     1740.68     1506.92    116.96 o 
  -1   2  10    67937.65    93777.67    583.50 o 
   0   2  10    26915.33    34750.00    332.64 o 
   1   2  10    68140.64    93023.63    517.60 o 
   2   2  10     2953.61     3015.25    120.71 o 
   3   2  10     5955.63     6541.06    163.28 o 
   4   2  10    14165.86    14178.49    162.28 o 
   5   2  10    30392.55    32007.00    214.12 o 
   6   2  10    19071.44    19521.73    163.22 o 
   7   2  10      184.61      149.26     71.56 o 
   8   2  10     7847.96     8001.89    122.28 o 
   9   2  10     6180.63     6194.30    126.79 o 
  10   2  10     1450.41     1297.42     94.04 o 
  11   2  10     2693.51     2762.73     97.29 o 
  12   2  10       21.47       31.00     97.35 o 
  13   2  10     1117.04      955.63    102.22 o 
  14   2  10     1015.68     1011.48    102.91 o 
 -14   3  10      180.28      202.16    114.70 o 
 -13   3  10       12.20       16.62     96.99 o 
 -12   3  10        6.75      -43.37    100.65 o 
 -11   3  10        1.82      -40.07     83.44 o 
 -10   3  10     1983.61     2032.97     95.90 o 
  -9   3  10      132.96       74.62     88.29 o 
  -8   3  10     1857.80     1769.49    101.01 o 
  -7   3  10     1668.20     1446.43     83.02 o 
  -6   3  10       77.95        4.01     73.55 o 
  -5   3  10     3096.26     2851.51     99.14 o 
  -4   3  10      984.73     1207.86    101.61 o 
  -3   3  10      682.18      871.38     96.94 o 
  -2   3  10     1273.47     1435.05    102.32 o 
  -1   3  10     5710.12     6695.16    158.80 o 
   0   3  10     2283.63     2593.24    118.66 o 
   1   3  10     2260.47     2944.69    112.71 o 
   2   3  10      474.60      503.91     89.57 o 
   3   3  10      174.12      438.97     91.97 o 
   4   3  10      686.50      838.08     94.68 o 
   5   3  10      403.33      463.71     78.68 o 
   6   3  10      733.67      756.17     76.25 o 
   7   3  10       48.27       34.89     71.54 o 
   8   3  10      436.97      469.67     91.17 o 
   9   3  10      316.66      174.05     89.38 o 
  10   3  10      984.08      917.43     89.12 o 
  11   3  10      587.67      555.35    102.27 o 
  12   3  10      951.55      999.24    101.73 o 
  13   3  10        4.34      -22.63     96.52 o 
  14   3  10      190.58      382.05    114.11 o 
 -14   4  10       28.46       64.58    113.73 o 
 -13   4  10      109.30       59.52     98.42 o 
 -12   4  10        4.01       45.14     97.70 o 
 -11   4  10      377.36      428.87    100.35 o 
 -10   4  10      728.90      719.87     87.90 o 
  -9   4  10       10.51      -40.66     87.92 o 
  -8   4  10       77.99        9.08     89.58 o 
  -7   4  10      151.58      177.07     72.97 o 
  -6   4  10      140.33       61.18     73.44 o 
  -5   4  10      813.27      681.14     96.34 o 
  -4   4  10     1054.07     1133.77     87.20 o 
  -3   4  10        3.91       37.83     77.55 o 
  -2   4  10     2214.33     1982.74    115.58 o 
  -1   4  10     2922.92     2664.25    109.52 o 
   0   4  10        0.59      -34.88     86.27 o 
   1   4  10     2240.28     2171.14    104.45 o 
   2   4  10     2208.77     2106.55    102.53 o 
   3   4  10       44.02      106.08     74.25 o 
   4   4  10     1699.41     1618.44     90.04 o 
   5   4  10      361.91      421.54     74.66 o 
   6   4  10        2.04        9.31     77.90 o 
   7   4  10       62.65      143.91     87.46 o 
   8   4  10       38.50       41.37     86.74 o 
   9   4  10     1552.68     1494.65     94.18 o 
  10   4  10       91.84      233.62     67.77 o 
  11   4  10      347.90      354.45     99.64 o 
  12   4  10      335.31      414.33     99.04 o 
  13   4  10     1046.97     1012.84    121.80 o 
 -13   5  10     1462.48     1354.68    121.16 o 
 -12   5  10        9.57      -23.81     98.05 o 
 -11   5  10      812.02      872.57    101.59 o 
 -10   5  10     1165.47     1235.00     75.09 o 
  -9   5  10     4323.73     4428.33    106.60 o 
  -8   5  10      832.09      947.98     93.36 o 
  -7   5  10      278.69      286.76     92.33 o 
  -6   5  10     3242.95     3384.26     96.79 o 
  -5   5  10     6982.53     6336.09    115.28 o 
  -4   5  10      215.57      355.49     76.40 o 
  -3   5  10     5490.34     6108.28    119.60 o 
  -2   5  10      684.85      568.75     80.04 o 
  -1   5  10    16283.67    18917.51    177.88 o 
   0   5  10     7371.42     8589.34    128.15 o 
   1   5  10    21160.82    24109.15    195.41 o 
   2   5  10     1920.62     1797.67     85.83 o 
   3   5  10     5161.93     7208.22    117.93 o 
   4   5  10     1338.69     1254.08     80.02 o 
   5   5  10    10386.20    10528.79    135.78 o 
   6   5  10     3855.84     4065.22    108.41 o 
   7   5  10      557.17      692.73     82.34 o 
   8   5  10      204.02      184.03     88.42 o 
   9   5  10     1570.55     1403.92     98.42 o 
  10   5  10     1950.74     1959.31     90.19 o 
  11   5  10     3019.22     2748.91    110.56 o 
  12   5  10      460.74      302.60     99.41 o 
  13   5  10      708.46      773.48    115.72 o 
 -13   6  10      718.17      728.19    119.14 o 
 -12   6  10     2057.22     1960.39    109.56 o 
 -11   6  10     2503.64     2623.49    111.42 o 
 -10   6  10     1381.70     1442.49    107.35 o 
  -9   6  10     1807.16     1657.69     92.43 o 
  -8   6  10     7066.88     7631.14    123.92 o 
  -7   6  10    10895.46    10989.92    146.21 o 
  -6   6  10     1901.49     1701.62    103.02 o 
  -5   6  10      623.58      577.01     89.21 o 
  -4   6  10     4177.52     3978.25    102.35 o 
  -3   6  10     6474.21     7162.28    129.52 o 
  -2   6  10     4316.58     4330.80    110.53 o 
  -1   6  10      476.14      508.84     76.92 o 
   0   6  10      641.21      634.84     76.83 o 
   1   6  10     1124.36     1203.34     94.75 o 
   2   6  10     5145.08     5243.36    111.91 o 
   3   6  10     4420.17     5737.97    120.50 o 
   4   6  10     1045.97     2053.09     90.94 o 
   5   6  10        9.38       34.18     79.55 o 
   6   6  10     4056.75     4476.52    107.10 o 
   7   6  10     4090.02     4173.95    113.00 o 
   8   6  10     2096.93     2141.97    106.08 o 
   9   6  10      106.58        8.96     82.63 o 
  10   6  10      407.78      309.55     99.65 o 
  11   6  10      200.99      292.59     99.26 o 
  12   6  10       77.47        1.30    117.27 o 
  13   6  10      193.65      125.78    115.05 o 
 -12   7  10      125.49       62.35    117.75 o 
 -11   7  10      462.80      362.28    101.30 o 
 -10   7  10      158.88      285.03     99.61 o 
  -9   7  10        0.73       68.94    100.53 o 
  -8   7  10       10.26       47.26     86.50 o 
  -7   7  10      354.35      515.20     94.10 o 
  -6   7  10      212.01      166.47     93.96 o 
  -5   7  10     1338.20     1158.76    105.15 o 
  -4   7  10      196.33      224.36    101.98 o 
  -3   7  10      376.59      658.22     88.10 o 
  -2   7  10     6421.93     5988.57    111.39 o 
  -1   7  10     6112.45     5725.12    106.92 o 
   0   7  10       46.69       80.26     72.60 o 
   1   7  10     6347.36     6303.59    107.20 o 
   2   7  10     7446.35     7515.96    113.39 o 
   3   7  10     1955.94     1907.17     95.35 o 
   4   7  10      762.34     1038.00     95.60 o 
   5   7  10     1758.98     1675.19    100.14 o 
   6   7  10     1270.06     1385.58     98.15 o 
   7   7  10      305.67      453.96     90.56 o 
   8   7  10      497.96      431.20     95.65 o 
   9   7  10      664.15      715.96    104.05 o 
  10   7  10       17.41      156.51     98.64 o 
  11   7  10      913.00      985.30     99.83 o 
  12   7  10     2688.29     2638.76    124.07 o 
 -12   8  10      109.66       30.76    117.51 o 
 -11   8  10      177.24       -2.48    119.77 o 
 -10   8  10     1589.50     1458.76    107.02 o 
  -9   8  10     3098.35     3126.55    115.32 o 
  -8   8  10       36.85       81.20    101.83 o 
  -7   8  10      117.12      132.61     87.34 o 
  -6   8  10     1458.73     2005.55     99.83 o 
  -5   8  10     7664.05     6980.39    144.49 o 
  -4   8  10      351.53      336.44     92.69 o 
  -3   8  10     1940.97     2001.77    101.95 o 
  -2   8  10     1359.52     1308.54    106.34 o 
  -1   8  10     3919.12     4253.87    122.41 o 
   0   8  10     9280.50    11551.72    139.23 o 
   1   8  10     5566.74     6798.72    120.75 o 
   2   8  10     2665.67     2882.73    101.85 o 
   3   8  10     1184.35     1141.13    101.10 o 
   4   8  10      193.58      153.85     91.84 o 
   5   8  10    11385.93    10808.03    141.03 o 
   6   8  10     3547.64     3614.13    106.21 o 
   7   8  10     1829.61     2045.20     94.79 o 
   8   8  10      477.65      486.13    101.19 o 
   9   8  10     2144.65     2276.07    108.29 o 
  10   8  10     5807.49     5618.40    119.52 o 
  11   8  10     2247.42     2021.33    123.17 o 
 -11   9  10      143.41      150.17    116.22 o 
 -10   9  10        2.68       -5.42    113.02 o 
  -9   9  10      185.41      269.60     98.55 o 
  -8   9  10      297.86      415.61    100.69 o 
  -7   9  10      904.96      864.81    103.38 o 
  -6   9  10      100.51      199.32     84.04 o 
  -5   9  10     1096.96     1016.05     90.67 o 
  -4   9  10     1230.04     1048.92     92.35 o 
  -3   9  10       52.88      166.18     90.16 o 
  -2   9  10     2264.83     2382.54    100.10 o 
  -1   9  10     1804.22     2034.30     99.31 o 
   0   9  10     1718.19     1512.83     97.29 o 
   1   9  10      665.62      837.13     93.45 o 
   2   9  10     1542.43     1524.69     94.89 o 
   3   9  10      601.92      780.62     90.60 o 
   4   9  10      298.54      336.63     89.61 o 
   5   9  10      447.78      383.53     88.45 o 
   6   9  10      519.91      422.72     83.39 o 
   7   9  10        5.77       82.97     98.52 o 
   8   9  10      523.20      413.97     99.66 o 
   9   9  10      671.72      753.30    100.74 o 
  10   9  10      166.11      197.33    115.64 o 
 -10  10  10      353.41      337.57    117.43 o 
  -9  10  10      782.83      749.98    120.10 o 
  -8  10  10      296.09      181.21     98.45 o 
  -7  10  10      360.02      291.72    100.11 o 
  -6  10  10      993.92      994.14    104.34 o 
  -5  10  10      334.96      573.05    104.71 o 
  -4  10  10       84.06       50.21     92.53 o 
  -3  10  10       21.90        0.24     83.32 o 
  -2  10  10       80.30      -27.93     85.57 o 
  -1  10  10      798.24      786.86     90.39 o 
   0  10  10      374.98      366.03     87.15 o 
   1  10  10     2241.21     2175.22    100.66 o 
   2  10  10      218.99      291.31     93.61 o 
   3  10  10        5.09       59.52     83.32 o 
   4  10  10      654.34      559.42     96.50 o 
   5  10  10      595.68      580.23    103.80 o 
   6  10  10       11.06      -18.86    100.76 o 
   7  10  10       53.89       85.57     97.12 o 
   8  10  10        5.70      -19.09     96.28 o 
   9  10  10      733.79      769.15    117.85 o 
  -9  11  10      235.80      109.40    116.94 o 
  -8  11  10      325.94      475.86    115.90 o 
  -7  11  10      285.75      184.75     99.51 o 
  -6  11  10      281.99      513.09    101.39 o 
  -5  11  10     2240.45     2158.88    115.75 o 
  -4  11  10      658.92      490.39    104.75 o 
  -3  11  10      890.17      798.45    103.49 o 
  -2  11  10       17.39       10.37    100.41 o 
  -1  11  10      433.16      689.53    106.02 o 
   0  11  10      249.60      791.08    107.52 o 
   1  11  10      492.17     1908.86    109.92 o 
   2  11  10       42.47        1.41     99.94 o 
   3  11  10     1625.77     1649.08    109.87 o 
   4  11  10       14.69     -103.95    103.95 o 
   5  11  10     2712.69     2305.75    114.88 o 
   6  11  10     1222.17     1168.84    103.77 o 
   7  11  10      226.65      299.55    117.18 o 
   8  11  10       88.50       18.15    113.27 o 
  -7  12  10     4953.07     4940.99    131.67 o 
  -6  12  10      328.46      487.77    117.43 o 
  -5  12  10      304.09      274.00     98.45 o 
  -4  12  10     2542.09     2214.42    107.63 o 
  -3  12  10     2019.38     2095.64    108.85 o 
  -2  12  10     2624.88     2762.93    113.09 o 
  -1  12  10     2768.91     2926.13    114.65 o 
   0  12  10      524.22      468.34    100.60 o 
   1  12  10     3648.30     3732.30    124.16 o 
   2  12  10     3614.28     3574.88    113.37 o 
   3  12  10     1754.56     1559.73    116.13 o 
   4  12  10      301.91      280.72    103.28 o 
   5  12  10      922.65      895.50    119.18 o 
   6  12  10     2042.24     1951.74    120.18 o 
   7  12  10     1869.34     1773.86    122.04 o 
  -5  13  10      126.16       98.78    116.10 o 
  -4  13  10       90.86      121.40    114.21 o 
  -3  13  10       61.18      279.33    113.15 o 
  -2  13  10       79.43      259.30    117.98 o 
  -1  13  10      587.90      288.14    121.37 o 
   0  13  10        0.45      -70.24    112.31 o 
   1  13  10     1261.43     1412.64    121.83 o 
   2  13  10      886.98      890.37    119.76 o 
   3  13  10      359.93      408.55    115.43 o 
   4  13  10        1.49       75.66     92.04 o 
   5  13  10      556.47      325.98    114.40 o 
  -3 -15  11      212.41      180.60    114.23 o 
  -2 -15  11       25.07      -41.96    114.67 o 
  -1 -15  11     1470.99     1406.14    119.50 o 
   0 -15  11     1314.71     1523.55    121.01 o 
   1 -15  11     1486.09     1604.20    119.27 o 
   2 -15  11       40.55        7.78    113.26 o 
   3 -15  11      101.10      191.18    113.27 o 
   4 -15  11      247.66      205.60     94.31 o 
  -6 -14  11      249.58      213.62     94.78 o 
  -5 -14  11       83.22      113.50     93.23 o 
  -4 -14  11       36.46      -77.67     97.70 o 
  -3 -14  11       53.93      227.47     98.41 o 
  -2 -14  11     1305.59     1227.42    101.66 o 
  -1 -14  11      805.83      931.37     84.12 o 
   0 -14  11     1540.61     1480.37    104.05 o 
   1 -14  11     2229.61     2143.02    105.22 o 
   2 -14  11      857.40      817.34    100.06 o 
   3 -14  11      307.20      316.09     98.68 o 
   4 -14  11      882.72      707.97    104.31 o 
   5 -14  11       54.42      171.96     92.99 o 
   6 -14  11        1.18       42.54     92.87 o 
   7 -14  11        1.74      -27.34    113.96 o 
  -8 -13  11     2837.33     2775.88    103.27 o 
  -7 -13  11      135.65       69.90     94.42 o 
  -6 -13  11     2452.00     2229.47    115.17 o 
  -5 -13  11     1928.60     1670.71    105.65 o 
  -4 -13  11      856.64      910.58    104.19 o 
  -3 -13  11      218.88      284.70    101.97 o 
  -2 -13  11      186.64      254.16    100.32 o 
  -1 -13  11     1894.49     2015.05    108.02 o 
   0 -13  11     3430.36     3446.86    115.26 o 
   1 -13  11     3068.10     3075.71    112.12 o 
   2 -13  11      300.98      186.88    101.04 o 
   3 -13  11      214.00      341.99     99.85 o 
   4 -13  11     1246.71     1032.24    103.90 o 
   5 -13  11     1516.10     1360.81    105.70 o 
   6 -13  11      319.75      327.42     99.16 o 
   7 -13  11        9.21       50.79    113.49 o 
   8 -13  11      682.03      664.57    117.37 o 
  -9 -12  11      167.05      182.71    113.87 o 
  -8 -12  11      164.09      272.06     93.01 o 
  -7 -12  11        7.21      -17.09     78.84 o 
  -6 -12  11      280.47      191.94    100.10 o 
  -5 -12  11      983.29      883.52    105.87 o 
  -4 -12  11     1952.92     1908.83     93.97 o 
  -3 -12  11     1058.70     1014.48    106.36 o 
  -2 -12  11       18.45       24.16     83.91 o 
  -1 -12  11     5051.27     5265.12    106.32 o 
   0 -12  11    10778.72    11554.25    125.26 o 
   1 -12  11     5068.32     5238.51    104.90 o 
   2 -12  11        9.96       35.95     80.49 o 
   3 -12  11     1227.40     1091.62     97.89 o 
   4 -12  11     2184.74     2229.06    111.27 o 
   5 -12  11     2072.01     1949.53     90.44 o 
   6 -12  11     1841.86     1699.98    105.05 o 
   7 -12  11      683.61      666.04     98.74 o 
   8 -12  11      422.93      374.51     97.99 o 
   9 -12  11     1334.34     1211.32    119.01 o 
 -10 -11  11      239.83      250.51    115.77 o 
  -9 -11  11      329.28      267.64     76.05 o 
  -8 -11  11      721.38      747.94    100.16 o 
  -7 -11  11      185.96       48.33    101.50 o 
  -6 -11  11      831.37      641.45    103.84 o 
  -5 -11  11       34.07       59.75     81.20 o 
  -4 -11  11      249.25      278.48     70.15 o 
  -3 -11  11     1179.70     1550.75     94.46 o 
  -2 -11  11     2714.46     2868.07    100.27 o 
  -1 -11  11      901.64     1146.44     92.65 o 
   0 -11  11     1518.28     1661.87     95.71 o 
   1 -11  11     2440.94     2392.14     86.27 o 
   2 -11  11     1743.20     1637.75     95.98 o 
   3 -11  11       42.78      -81.91     93.82 o 
   4 -11  11       67.33        6.36     87.34 o 
   5 -11  11        8.85       59.28     81.55 o 
   6 -11  11     1203.78     1315.89     88.08 o 
   7 -11  11      604.73      562.30     84.58 o 
   8 -11  11      364.81      406.33     98.58 o 
   9 -11  11      391.08      392.30     98.46 o 
  10 -11  11       25.57       13.20    116.09 o 
 -11 -10  11       84.39       56.81     94.64 o 
 -10 -10  11      398.99      441.95    109.07 o 
  -9 -10  11      389.53      395.96     98.34 o 
  -8 -10  11      547.78      566.03     83.39 o 
  -7 -10  11     1869.39     1796.06     79.90 o 
  -6 -10  11     2972.71     2926.85     83.36 o 
  -5 -10  11     1280.80     1299.84     91.06 o 
  -4 -10  11      399.69      375.85     89.27 o 
  -3 -10  11     2552.71     2343.60     99.44 o 
  -2 -10  11      373.19      356.39     75.00 o 
  -1 -10  11       80.73      110.32     88.87 o 
   0 -10  11        7.51       37.12     88.04 o 
   1 -10  11       34.40       47.50     74.13 o 
   2 -10  11      161.61      219.38     87.71 o 
   3 -10  11       31.12      931.55     94.40 o 
   4 -10  11      126.46       30.53     90.29 o 
   5 -10  11      262.01      140.89     90.79 o 
   6 -10  11       65.93      -87.22     87.22 o 
   7 -10  11      154.56      188.73     69.78 o 
   8 -10  11      419.44      434.20    101.89 o 
   9 -10  11      213.09      181.31     99.97 o 
  10 -10  11      363.10      427.66     99.16 o 
  11 -10  11      178.88      164.21    116.35 o 
 -12  -9  11      216.79      264.06    113.99 o 
 -11  -9  11     1407.65     1322.12    100.72 o 
 -10  -9  11      577.59      619.35    101.79 o 
  -9  -9  11        4.38        6.60     81.55 o 
  -8  -9  11        0.48      -35.94     57.28 o 
  -7  -9  11      326.42      441.82     74.17 o 
  -6  -9  11       82.43      188.71     72.25 o 
  -5  -9  11     1377.90     1373.13     95.57 o 
  -4  -9  11     1078.17     1162.78     81.95 o 
  -3  -9  11      304.81      444.56     66.15 o 
  -2  -9  11      385.27      362.78     92.70 o 
  -1  -9  11     4501.80     4785.94    110.93 o 
   0  -9  11    10141.88    10478.07    122.36 o 
   1  -9  11     3023.22     3087.15     84.53 o 
   2  -9  11     1014.74      930.03     91.40 o 
   3  -9  11     1223.95     1067.74     94.38 o 
   4  -9  11     1269.88     1233.14     96.98 o 
   5  -9  11      648.19      676.78     95.92 o 
   6  -9  11       23.74      -53.27     90.16 o 
   7  -9  11      260.60      309.85     86.78 o 
   8  -9  11       37.79       48.20     83.21 o 
   9  -9  11       31.96       64.00     99.24 o 
  10  -9  11      156.96      181.53     99.72 o 
  11  -9  11     1649.15     1708.14    103.71 o 
  12  -9  11      476.36      501.77    116.39 o 
 -12  -8  11      227.47      231.41    116.35 o 
 -11  -8  11      590.11      583.50    100.49 o 
 -10  -8  11     1775.24     1992.07    106.82 o 
  -9  -8  11      116.97      139.21     90.17 o 
  -8  -8  11     1733.11     1722.19     92.30 o 
  -7  -8  11     3351.12     3297.92    104.66 o 
  -6  -8  11     6382.44     6862.24    118.72 o 
  -5  -8  11       72.57       51.63     78.26 o 
  -4  -8  11     2185.44     2348.57     76.81 o 
  -3  -8  11     2912.62     2857.65     79.43 o 
  -2  -8  11     8606.29     9133.30    120.68 o 
  -1  -8  11     3586.29     4102.89     96.66 o 
   0  -8  11      418.52      483.62     75.96 o 
   1  -8  11     5775.29     5622.51    107.13 o 
   2  -8  11     6560.18     6224.79    109.44 o 
   3  -8  11     1425.52     1868.68     86.76 o 
   4  -8  11      599.28      727.53     80.23 o 
   5  -8  11       81.61      159.83     91.47 o 
   6  -8  11     3731.48     5133.90    114.85 o 
   7  -8  11     2260.60     2257.66    100.21 o 
   8  -8  11      437.10      368.79     87.98 o 
   9  -8  11      519.71      507.41     83.51 o 
  10  -8  11      540.30      501.51    102.97 o 
  11  -8  11      260.85      322.44     98.21 o 
  12  -8  11       72.53      193.29    115.15 o 
  13  -8  11      391.02      380.97    116.14 o 
 -13  -7  11     1031.97      833.05    118.37 o 
 -12  -7  11     1298.95     1363.40    101.53 o 
 -11  -7  11      316.41      336.03     99.16 o 
 -10  -7  11        7.29      -26.75     99.23 o 
  -9  -7  11     2040.72     1950.60     94.00 o 
  -8  -7  11     4046.88     4177.91    105.49 o 
  -7  -7  11       24.04       88.04     88.27 o 
  -6  -7  11     1412.25     1441.89     90.64 o 
  -5  -7  11     4553.98     4622.55    102.99 o 
  -4  -7  11      500.52      442.76     62.41 o 
  -3  -7  11      658.53      918.68     79.43 o 
  -2  -7  11      408.85      312.71     63.23 o 
  -1  -7  11      301.31      358.52     84.20 o 
   0  -7  11      612.53      634.24     81.67 o 
   1  -7  11      795.11      818.81     80.52 o 
   2  -7  11     1008.69     1196.70     81.50 o 
   3  -7  11     1156.04     1338.91     82.00 o 
   4  -7  11      251.93      212.48     76.29 o 
   5  -7  11     2690.77     3083.09     97.76 o 
   6  -7  11      685.12      713.94     93.70 o 
   7  -7  11       12.19       12.73     62.46 o 
   8  -7  11      322.62      336.65     89.14 o 
   9  -7  11      217.80      155.50     84.77 o 
  10  -7  11       37.40      129.05     97.82 o 
  11  -7  11       10.82       17.91     81.20 o 
  12  -7  11        1.60      -82.85     98.76 o 
  13  -7  11       29.34       26.05    115.73 o 
 -13  -6  11      364.55      336.75     95.51 o 
 -12  -6  11      245.97      305.34     80.76 o 
 -11  -6  11     4275.63     4003.72    126.91 o 
 -10  -6  11      604.46      565.16     70.66 o 
  -9  -6  11      210.39      178.61     85.59 o 
  -8  -6  11      866.95      898.70     76.72 o 
  -7  -6  11      423.92      500.80     65.81 o 
  -6  -6  11       64.87       86.87     59.17 o 
  -5  -6  11      605.37      671.32     76.82 o 
  -4  -6  11     1222.30     1291.67     84.26 o 
  -3  -6  11      720.12      610.10     64.57 o
[truncated: 395,752 more chars]
